# Supplementary material for: Decoding early stress signaling waves in living plants using nanosensor multiplexing
Source: Nat Commun. 2024 Apr 5;15:2943. doi: 10.1038/s41467-024-47082-1 (PMC10997764; doi:10.1038/s41467-024-47082-1)
Supplement: Supplementary file 9 — Source Data [file 41467_2024_47082_MOESM9_ESM.xlsx]

## Sheet: Figure 1
Figure 1c				Figure 1e				Figure 1g																Figure 1h						Figure 1j
Wavelength (nm)	Intensity before addition of 100 μM SA (a.u.)	Intensity after addition of 100 μM SA (a.u.)		Analyte	Percentage Intensity change	Standard Deviation		Concentration of SA (M)	S3 intensity change (ΔI)	Standard Deviation	Concentration of JA (M)	S3 intensity change (ΔI)	Standard Deviation	Concentration of 2,4-D (M)	S3 intensity change (ΔI)	Standard Deviation	Concentration of ABA (M)	S3 intensity change (ΔI)	Standard Deviation	Concentration of NAA (M)	S3 intensity change (ΔI)	Standard Deviation		Analyte	Intensity change after analyte addition	Standard Deviation	Intensity change after SA addition	Standard Deviation		Analyte	Percentage Intensity change	Standard Deviation
894.98	131	94.848		DMSO	-1.5	0.86		1e-06	-0.0294	0.026	5e-06	0.018127	0.0015712	5e-06	0.008561	0.0062947	5e-06	0.02767	0.02322	5e-06	0.01317	0.0023529		DMSO	-0.015	0.0086	-0.34939	0.032684		SA	-32	2.1055
895.99	101	69.312		IAA	2.2	2		5e-06	-0.0493	0.02	1e-05	0.034413	0.0025489	1e-05	0.022818	0.0065871	1e-05	0.046162	0.004054	1e-05	0.013698	0.0036979		JA	0.09926	0.0042574	-0.30425	0.027507		NaSA	-12.269	1.4293
896.99	179	140.45		NAA	8.3	4.6		1e-05	-0.0767	0.01	5e-05	0.060782	0.0060102	5e-05	0.0662	0.016684	5e-05	0.061964	0.0010687	5e-05	0.064485	0.0068271		2,4-D	0.08584	0.020219	-0.33415	0.014417		MeSA	-2.2	0.47
897.99	197	154.13		MeJA	0.1	0.3		5e-05	-0.2637	0.005	0.0001	0.09926	0.010943	0.0001	0.07456	0.0097376	0.0001	0.079412	0.0069375	0.0002	0.092227	0.021183		ABA	0.079412	0.009019	-0.30968	0.006609		SAG	-19.422	2.1507
898.99	199	155.95		JA	11.7	0.7		0.0001	-0.315	0.035	0.0002	0.08469	0.0071092	0.0002	0.11413	0.0011166								NAA	0.08267	0.022508	-0.32277	0.018509		SGE	1.94	3.135
899.99	146	107.62		GA	8.8	1.2		0.0005	-0.3727	0.005														GA	0.08265	0.0078156	-0.35648	0.018504
901	152	113.09		ABA	8.5	1.6																		Mix	0.01576	0.038628	-0.35812	0.030993		One-Way ANOVA (Figure 1j)
902	98	62.928		SA	-35	1.2																								Comparison	p-value
903	189	143.18		Zeatin	-2.1	0.3																		One-Way ANOVA (Figure 1h)						SGE vs SA	< .0001
904	189	143.18		TDZ	1.5	1.4																		Comparison	p-value					SGE vs SAG	< .0001
905	219	165.98		BAP	0.1	1.1																		JA vs mix + SA	< .0001					SGE vs NaSA	< .0001
906.01	156	107.62		2,4-D	9	1.4																		JA vs GA + SA	< .0001					SGE vs MeSA	0.175
907.01	169	117.65		H2O2	-0.7	0.6																		JA vs DMSO+SA	< .0001					MeSA vs SA	< .0001
908.01	153	106.7																						JA vs 2,4-D+SA	< .0001					MeSA vs SAG	< .0001
909.01	179	126.77																						JA vs NAA + SA	< .0001					MeSA vs NaSA	0.001
910.01	140	93.024																						JA vs ABA + SA	< .0001					NaSA vs SA	< .0001
911.01	237	185.14																						JA vs JA+SA	< .0001					NaSA vs SAG	0.0113
912.02	273	210.67																						JA vs DMSO	< .0001					SAG vs SA	0.0002
913.02	294	227.09																						JA vs mix	0.0031
914.02	213	151.39																						JA vs ABA	0.9955
915.02	253	187.87																						JA vs GA	0.9992
916.02	168	112.18																						JA vs NAA	0.9992
917.02	209	147.74																						JA vs 2,4-D	0.9999
918.02	162	103.06																						2,4-D vs mix + SA	< .0001
919.02	249	177.84																						2,4-D vs GA + SA	< .0001
920.02	240	166.9																						2,4-D vs DMSO+SA	< .0001
921.03	291	207.02																						2,4-D vs 2,4-D+SA	< .0001
922.03	290	207.94																						2,4-D vs NAA + SA	< .0001
923.03	220	143.18																						2,4-D vs ABA + SA	< .0001
924.03	156	83.904																						2,4-D vs JA+SA	< .0001
925.03	230	147.74																						2,4-D vs DMSO	0.0001
926.03	227	145.92																						2,4-D vs mix	0.0211
927.03	301	211.58																						2,4-D vs ABA	1
928.03	305	212.5																						2,4-D vs GA	1
929.03	391	292.75																						2,4-D vs NAA	1
930.03	300	205.2																						NAA vs mix + SA	< .0001
931.03	326	227.09																						NAA vs GA + SA	< .0001
932.03	354	252.62																						NAA vs DMSO+SA	< .0001
933.03	416	307.34																						NAA vs 2,4-D+SA	< .0001
934.03	344	239.86																						NAA vs NAA + SA	< .0001
935.03	402	289.1																						NAA vs ABA + SA	< .0001
936.03	384	275.42																						NAA vs JA+SA	< .0001
937.03	371	264.48																						NAA vs DMSO	0.0002
938.03	317	209.76																						NAA vs mix	0.0325
939.03	331	217.97																						NAA vs ABA	1
940.03	281	173.28																						NAA vs GA	1
941.03	379	265.39																						GA vs mix + SA	< .0001
942.03	357	241.68																						GA vs GA + SA	< .0001
943.03	394	270.86																						GA vs DMSO+SA	< .0001
944.03	360	234.38																						GA vs 2,4-D+SA	< .0001
945.03	437	300.05																						GA vs NAA + SA	< .0001
946.03	479	334.7																						GA vs ABA + SA	< .0001
947.03	489	335.62																						GA vs JA+SA	< .0001
948.03	439	279.98																						GA vs DMSO	0.0002
949.03	487	315.55																						GA vs mix	0.0327
950.03	539	352.03																						GA vs ABA	1
951.03	604	400.37																						ABA vs mix + SA	< .0001
952.02	616	399.46																						ABA vs GA + SA	< .0001
953.02	701	459.65																						ABA vs DMSO+SA	< .0001
954.02	660	407.66																						ABA vs 2,4-D+SA	< .0001
955.02	664	396.72																						ABA vs NAA + SA	< .0001
956.02	681	388.51																						ABA vs ABA + SA	< .0001
957.02	829	507.98																						ABA vs JA+SA	< .0001
958.02	919	570																						ABA vs DMSO	0.0004
959.02	989	615.6																						ABA vs mix	0.0498
960.02	939	557.23																						mix vs mix + SA	< .0001
961.01	1065	653.9																						mix vs GA + SA	< .0001
962.01	1138	701.33																						mix vs DMSO+SA	< .0001
963.01	1209	752.4																						mix vs 2,4-D+SA	< .0001
964.01	1165	703.15																						mix vs NAA + SA	< .0001
965.01	1316	829.01																						mix vs ABA + SA	< .0001
966.01	1349	849.07																						mix vs JA+SA	< .0001
967	1422	910.18																						mix vs DMSO	0.7745
968	1483	956.69																						DMSO vs mix + SA	< .0001
969	1605	1059.7																						DMSO vs GA + SA	< .0001
970	1625	1076.2																						DMSO vs DMSO+SA	< .0001
971	1611	1061.6																						DMSO vs 2,4-D+SA	< .0001
971.99	1700	1138.2																						DMSO vs NAA + SA	< .0001
972.99	1844	1272.2																						DMSO vs ABA + SA	< .0001
973.99	1835	1264																						DMSO vs JA+SA	< .0001
974.99	1923	1347.9																						JA+SA vs mix + SA	0.1631
975.98	1968	1389.9																						JA+SA vs GA + SA	0.1946
976.98	1898	1332.4																						JA+SA vs DMSO+SA	0.3852
977.98	1883	1325.1																						JA+SA vs 2,4-D+SA	0.8915
978.98	2019	1452.8																						JA+SA vs NAA + SA	0.9976
979.97	2072	1507.5																						JA+SA vs ABA + SA	1
980.97	2107	1545.8																						ABA + SA vs mix + SA	0.2862
981.97	2111	1557.7																						ABA + SA vs GA + SA	0.333
982.97	2218	1662.6																						ABA + SA vs DMSO+SA	0.5783
983.96	2164	1627																						ABA + SA vs 2,4-D+SA	0.973
984.96	2250	1714.6																						ABA + SA vs NAA + SA	0.9999
985.96	2286	1750.1																						NAA + SA vs mix + SA	0.7357
986.96	2349	1815.8																						NAA + SA vs GA + SA	0.789
987.95	2310	1783.9																						NAA + SA vs DMSO+SA	0.9496
988.95	2396	1870.5																						NAA + SA vs 2,4-D+SA	1
989.95	2390	1867.8																						2,4-D+SA vs mix + SA	0.977
990.94	2429	1903.3																						2,4-D+SA vs GA + SA	0.9871
991.94	2479	1954.4																						2,4-D+SA vs DMSO+SA	0.9997
992.94	2590	2058.4																						DMSO+SA vs mix + SA	1
993.93	2528	1999.1																						DMSO+SA vs GA + SA	1
994.93	2568	2038.3																						GA + SA vs mix + SA	1
995.93	2679	2139.6
996.92	2752	2202.5
997.92	2713	2169.6
998.91	2758	2208.9
999.91	2719	2175.1
1000.9	2863	2309.2
1001.9	2810	2266.3
1002.9	2878	2329.2
1003.9	2829	2284.6
1004.9	2838	2301.9
1005.9	2916	2379.4
1006.9	2941	2404
1007.9	2907	2382.1
1008.9	2922	2404
1009.9	2933	2417.7
1010.9	2914	2401.3
1011.9	2849	2350.2
1012.9	2840	2348.4
1013.9	2849	2362.1
1014.8	2913	2425.9
1015.8	2809	2333.8
1016.8	2830	2351.1
1017.8	2771	2300.1
1018.8	2812	2336.5
1019.8	2739	2271.8
1020.8	2744	2268.1
1021.8	2709	2226.2
1022.8	2793	2291.9
1023.8	2823	2308.3
1024.8	2894	2354.8
1025.8	2865	2307.4
1026.8	2753	2185.2
1027.8	2817	2217.1
1028.8	2978	2336.5
1029.8	2924	2257.2
1030.8	2984	2282.7
1031.8	3041	2298.2
1032.8	3167	2379.4
1033.7	3220	2392.2
1034.7	3450	2566.4
1035.7	3446	2525.3
1036.7	3483	2522.6
1037.7	3637	2624.7
1038.7	3781	2725.1
1039.7	3892	2796.2
1040.7	4002	2866.4
1041.7	4032	2870.1
1042.7	4154	2954.9
1043.7	4298	3060.7
1044.7	4403	3140
1045.7	4396	3112.7
1046.7	4463	3161.9
1047.7	4577	3251.3
1048.6	4618	3275.9
1049.6	4586	3235.8
1050.6	4653	3288.7
1051.6	4717	3343.4
1052.6	4809	3424.6
1053.6	4787	3397.2
1054.6	4850	3458.3
1055.6	4855	3462
1056.6	4967	3562.3
1057.6	4887	3489.3
1058.6	4888	3493
1059.6	4884	3486.6
1060.6	4904	3505.7
1061.6	4813	3419.1
1062.5	4841	3439.2
1063.5	4861	3444.6
1064.5	4822	3397.2
1065.5	4756	3326.1
1066.5	4849	3396.3
1067.5	4790	3320.6
1068.5	4815	3316
1069.5	4822	3298.7
1070.5	4899	3337
1071.5	4863	3272.3
1072.5	4943	3318.8
1073.5	4937	3283.2
1074.4	5001	3315.1
1075.4	4950	3244
1076.4	4958	3231.2
1077.4	5026	3270.4
1078.4	5101	3323.3
1079.4	5069	3274.1
1080.4	5130	3322.4
1081.4	5165	3348.9
1082.4	5208	3386.3
1083.4	5113	3303.3
1084.4	5138	3333.4
1085.3	5046	3261.3
1086.3	5099	3321.5
1087.3	5004	3247.6
1088.3	5043	3305.1
1089.3	4930	3223.9
1090.3	4871	3192.9
1091.3	4694	3056.1
1092.3	4739	3129.1
1093.3	4651	3079.8
1094.3	4655	3114.5
1095.3	4634	3122.7
1096.2	4601	3126.3
1097.2	4448	3017.8
1098.2	4490	3082.6
1099.2	4424	3046.1
1100.2	4477	3109.9
1101.2	4278	2947.6
1102.2	4207	2893.8
1103.2	4259	2946.7
1104.2	4320	2999.6
1105.1	4278	2953.1
1106.1	4377	3025.1
1107.1	4404	3024.2
1108.1	4465	3049.7
1109.1	4484	3025.1
1110.1	4646	3120.9
1111.1	4699	3120
1112.1	4873	3221.2
1113.1	5010	3279.6
1114	5246	3423.6
1115	5384	3469.2
1116	5552	3546.8
1117	5736	3632.5
1118	6090	3863.2
1119	6236	3909.7
1120	6515	4073
1121	6751	4198.8
1122	7082	4415
1122.9	7257	4486.1
1123.9	7462	4590.1
1124.9	7696	4725.1
1125.9	8021	4947.6
1126.9	8248	5085.3
1127.9	8527	5275
1128.9	8781	5445.6
1129.9	9049	5638
1130.8	9158	5689.1
1131.8	9387	5857.8
1132.8	9453	5894.3
1133.8	9662	6063.9
1134.8	9751	6126.8
1135.8	9904	6259.1
1136.8	9959	6311
1137.8	10139	6485.2
1138.7	10161	6526.3
1139.7	10195	6586.5
1140.7	10216	6639.4
1141.7	10201	6673.1
1142.7	10122	6651.2
1143.7	10157	6742.4
1144.7	10060	6721.4
1145.6	10028	6755.2
1146.6	9873	6682.2
1147.6	9682	6587.4
1148.6	9433	6434.2
1149.6	9365	6453.3
1150.6	9131	6314.7
1151.6	8995	6270.9
1152.6	8733	6108.6
1153.5	8656	6115
1154.5	8462	6010.1
1155.5	8317	5949
1156.5	8098	5819.5
1157.5	7942	5752.9
1158.5	7738	5631.6
1159.4	7483	5463.8
1160.4	7253	5315.1
1161.4	7097	5228.5
1162.4	6919	5120
1163.4	6757	5023.3
1164.4	6540	4868.3
1165.4	6381	4761.6
1166.3	6163	4602.9
1167.3	6072	4555.4
1168.3	6017	4528.1
1169.3	5997	4535.4
1170.3	5709	4297.3
1171.3	5636	4245.4
1172.3	5455	4087.6
1173.2	5460	4099.4
1174.2	5392	4036.5
1175.2	5280	3935.3
1176.2	5205	3857.8
1177.2	5080	3734.6
1178.2	4966	3618.8
1179.1	5020	3647.1
1180.1	4940	3543.1
1181.1	4887	3469.2
1182.1	4820	3382.6
1183.1	4950	3466.5
1184.1	4908	3391.7
1185	4895	3341.6
1186	4851	3253.1
1187	5018	3354.3
1188	4978	3272.3
1189	5032	3271.3
1190	5035	3223.9
1190.9	5225	3345.2
1191.9	5265	3329.7
1192.9	5293	3306.9
1193.9	5330	3289.6
1194.9	5436	3336.1
1195.9	5399	3255.8
1196.8	5474	3279.6
1197.8	5525	3280.5
1198.8	5617	3325.2
1199.8	5630	3304.2
1200.8	5724	3357.1
1201.8	5696	3305.1
1202.7	5767	3349.8
1203.7	5777	3338.8
1204.7	5837	3377.1
1205.7	5839	3362.5
1206.7	5872	3389.9
1207.6	5791	3313.3
1208.6	5875	3390.8
1209.6	5768	3296
1210.6	5774	3311.5
1211.6	5783	3329.7
1212.6	5844	3408.1
1213.5	5703	3294.1
1214.5	5629	3244
1215.5	5567	3207.5
1216.5	5606	3265.9
1217.5	5493	3182
1218.4	5489	3207.5
1219.4	5441	3192
1220.4	5405	3186.5
1221.4	5281	3097.2
1222.4	5312	3158.3
1223.3	5174	3056.1
1224.3	5210	3119
1225.3	5078	3027.8
1226.3	5024	3003.2
1227.3	4913	2926.6
1228.2	4889	2926.6
1229.2	4814	2880.1
1230.2	4845	2933
1231.2	4727	2851.8
1232.2	4686	2837.2
1233.1	4648	2821.7
1234.1	4676	2871.9
1235.1	4584	2809.9
1236.1	4482	2744.2
1237.1	4353	2643.9
1238	4410	2710.5
1239	4380	2703.2
1240	4270	2620.2
1241	4157	2537.2
1242	4263	2650.3
1242.9	4138	2551.8
1243.9	4163	2579.1
1244.9	4142	2568.2
1245.9	4130	2569.1
1246.9	4128	2567.3
1247.8	4112	2555.4
1248.8	4045	2492.5
1249.8	4088	2527.2
1250.8	4034	2469.7
1251.7	4188	2598.3
1252.7	4191	2580
1253.7	4196	2560
1254.7	4195	2532.6
1255.7	4208	2516.2
1256.6	4235	2506.2
1257.6	4383	2605.6
1258.6	4392	2571.8
1259.6	4528	2652.1
1260.5	4530	2610.1
1261.5	4654	2674.9
1262.5	4631	2603.8
1263.5	4792	2704.1
1264.5	4891	2740.6
1265.4	4988	2775.2
1266.4	5058	2786.2
1267.4	5242	2894.7
1268.4	5270	2865.5
1269.3	5446	2975.9
1270.3	5460	2936.6
1271.3	5556	2973.1
1272.3	5652	3015.1
1273.2	5779	3088.9
1274.2	5835	3095.3
1275.2	5909	3130
1276.2	5943	3121.8
1277.2	6086	3219.4
1278.1	6132	3232.1
1279.1	6201	3271.3
1280.1	6158	3214.8
1281.1	6158	3202
1282	6237	3257.7
1283	6342	3346.1
1284	6337	3337
1285	6427	3420.9
1285.9	6307	3317.9
1286.9	6357	3375.3
1287.9	6309	3347
1288.9	6332	3384.4
1289.8	6352	3420
1290.8	6368	3463.8
1291.8	6213	3346.1
1292.8	6167	3337
1293.7	6052	3274.1
1294.7	6147	3403.6
1295.7	6021	3327.9
1296.7	5900	3261.3
1297.6	5787	3204.8
1298.6	5726	3200.2
1299.6	5628	3164.6
1300.6	5621	3213
1301.5	5445	3104.4
1302.5	5375	3092.6
1303.5	5255	3037.9
1304.5	5150	2996.8
1305.4	5033	2949.4
1306.4	4895	2885.6
1307.4	4755	2813.5
1308.4	4654	2772.5
1309.3	4532	2720.5
1310.3	4472	2726
1311.3	4230	2561.8
1312.2	4156	2543.6
1313.2	3914	2378.5
1314.2	3841	2364.8
1315.2	3772	2348.4
1316.1	3673	2306.4
1317.1	3480	2176.9
1318.1	3483	2218
1319.1	3302	2101.2
1320	3216	2066.6
1321	3092	1988.2
1322	3046	1981.8
1322.9	2933	1916.1
1323.9	2820	1847.7
1324.9	2626	1697.2
1325.9	2614	1714.6
1326.8	2484	1619.7
1327.8	2444	1603.3
1328.8	2356	1546.8
1329.8	2359	1570.5
1330.7	2126	1379.9
1331.7	2155	1422.7
1332.7	2034	1328.8
1333.6	2002	1313.3
1334.6	1935	1262.2
1335.6	1971	1306.9
1336.6	1883	1241.2
1337.5	1768	1148.2
1338.5	1649	1049.7
1339.5	1708	1112.6
1340.4	1633	1049.7
1341.4	1572	1004.1
1342.4	1510	962.16
1343.3	1557	1014.1
1344.3	1435	908.35
1345.3	1340	829.01
1346.3	1352	846.34
1347.2	1322	826.27
1348.2	1211	733.25
1349.2	1244	770.64
1350.1	1227	763.34
1351.1	1221	766.99
1352.1	1150	715.01
1353.1	1190	758.78
1354	1053	641.14
1355	1082	676.7
1356	1054	656.64
1356.9	1026	645.7
1357.9	962	598.27
1358.9	973	620.16
1359.8	842	512.54
1360.8	910	580.03
1361.8	862	549.02
1362.7	824	525.31
1363.7	759	471.5
1364.7	759	485.18
1365.7	596	349.3
1366.6	628	383.95
1367.6	628	397.63
1368.6	586	369.36
1369.5	500	297.31
1370.5	524	329.23
1371.5	526	342.91
1372.4	526	351.12
1373.4	450	289.1
1374.4	489	337.44
1375.3	407	267.22
1376.3	374	248.06
1377.3	279	165.07
1378.2	380	265.39
1379.2	271	172.37
1380.2	283	192.43
1381.1	194	114.91
1382.1	220	140.45
1383.1	226	155.04
1384	192	128.59
1385	132	81.168
1386	122	74.784
1386.9	21	-14.592
1387.9	98	56.544
1388.9	33	0
1389.8	78	45.6
1390.8	106	77.52
1391.8	41	19.152
1392.7	-54	-62.928
1393.7	-15	-24.624
1393.7	14	5.472
1394.7	8	1.824
1395.7	-59	-57.456
1396.7	16	15.504
1397.7	10	5.472
1398.7	33	26.448
1399.7	-36	-37.392
1400.6	-31	-31.92
1401.6	-54	-50.16
1402.6	-35	-29.184
1403.6	-74	-67.488
1404.6	19	20.064
1405.6	43	41.04
1406.6	59	55.632
1407.6	-27	-21.888
1408.6	6	6.384
1409.6	-80	-71.136
1410.6	-42	-36.48
1411.6	-96	-86.64
1412.5	-19	-16.416
1413.5	-34	-30.096
1414.5	9	10.032
1415.5	5	4.56
1416.5	-74	-65.664
1417.5	-147	-131.33
1418.5	-80	-69.312
1419.5	-88	-74.784
1420.5	-19	-10.944
1421.5	-21	-13.68
1422.4	61	60.192
1423.4	-34	-28.272
1424.4	-15	-10.032
1425.4	5	9.12
1426.4	63	61.104
1427.4	-17	-10.944
1428.4	34	35.568
1429.4	16	15.504
1430.4	0	2.736
1431.4	-64	-53.808
1432.4	-56	-45.6
1433.3	-110	-95.76
1434.3	-11	-4.56
1435.3	-41	-28.272
1436.3	-16	-9.12
1437.3	-63	-51.984
1438.3	7	12.768
1439.3	39	40.128
1440.3	33	32.832
1441.3	-38	-30.096
1442.2	-13	-3.648
1443.2	10	16.416
1444.2	51	50.16
1445.2	26	31.008
1446.2	76	71.136
1447.2	-3	-1.824
1448.2	-48	-41.04
1449.2	-86	-76.608
1450.2	3	6.384
1451.1	35	34.656
1452.1	43	43.776
1453.1	-69	-55.632
1454.1	-9	-1.824
1455.1	-5	-0.912
1456.1	-1	4.56
1457.1	-107	-93.024
1458.1	-23	-19.152
1459.1	-58	-49.248
1460	-45	-39.216
1461	-47	-42.864
1462	8	13.68
1463	-26	-18.24
1464	-93	-83.904
1465	-59	-52.896
1466	35	35.568
1467	-24	-18.24
1467.9	24	24.624
1468.9	19	22.8
1469.9	-89	-77.52
1470.9	-141	-124.03
1471.9	-46	-41.952
1472.9	-25	-24.624
1473.9	-27	-24.624
1474.9	-54	-50.16
1475.8	20	19.152
1476.8	-63	-57.456
1477.8	-4	-3.648
1478.8	0	2.736
1479.8	35	37.392
1480.8	-37	-30.096
1481.8	20	22.8
1482.8	-20	-9.12
1483.7	-13	-5.472
1484.7	-2	3.648
1485.7	82	78.432
1486.7	-17	-14.592
1487.7	-17	-14.592
1488.7	50	46.512
1489.7	83	77.52
1490.6	8	10.032
1491.6	16	20.064
1492.6	-59	-47.424
1493.6	52	51.072
1494.6	-30	-20.976
1495.6	8	12.768
1496.6	-70	-58.368
1497.5	-71	-62.016
1498.5	-6	-6.384
1499.5	6	6.384
1500.5	-35	-30.096
1501.5	-27	-21.888
1502.5	-13	-8.208
1503.5	-22	-16.416
1504.4	-82	-72.96
1505.4	-76	-66.576
1506.4	-54	-48.336
1507.4	28	29.184
1508.4	-59	-51.072
1509.4	-22	-19.152
1510.3	-69	-57.456
1511.3	-8	-2.736
1512.3	-64	-55.632
1513.3	-48	-41.952
1514.3	-81	-72.048
1515.3	8	6.384
1516.3	25	25.536
1517.2	83	75.696
1518.2	35	31.92
1519.2	-107	-93.936
1520.2	-83	-72.048
1521.2	33	35.568
1522.2	-74	-62.928
1523.1	-73	-62.928
1524.1	-87	-74.784
1525.1	-36	-30.096
1526.1	-70	-62.928
1527.1	66	62.016
1528.1	-32	-31.008
1529	-93	-83.904
1530	-37	-31.92
1531	10	12.768
1532	20	21.888
1533	33	30.096
1534	-29	-24.624
1534.9	1	7.296
1535.9	54	54.72
1536.9	77	75.696
1537.9	-13	-7.296
1538.9	-16	-11.856
1539.9	31	33.744
1540.8	7	14.592
1541.8	-78	-65.664
1542.8	-64	-51.984
1543.8	-41	-30.096
1544.8	17	18.24
1545.8	-38	-26.448
1546.7	9	10.944
1547.7	-2	-2.736
1548.7	100	93.024
1549.7	19	20.064
1550.7	28	28.272
1551.6	29	28.272
1552.6	56	54.72
1553.6	-26	-23.712
1554.6	3	7.296
1555.6	23	26.448
1556.6	-1	-0.912
1557.5	-62	-56.544
1558.5	35	31.008
1559.5	-33	-31.008
1560.5	-25	-20.064
1561.5	-35	-26.448
1562.4	28	28.272
1563.4	-39	-31.008
1564.4	21	22.8
1565.4	-16	-12.768
1566.4	16	16.416
1567.3	-58	-52.896
1568.3	-65	-58.368
1569.3	-15	-15.504
1570.3	41	39.216
1571.3	-12	-9.12
1572.2	40	35.568
1573.2	62	56.544
1574.2	114	103.06
1575.2	31	28.272
1576.2	71	69.312
1577.1	-4	1.824
1578.1	79	73.872
1579.1	16	14.592
1580.1	97	89.376
1581.1	25	24.624
1582	15	18.24
1583	-116	-102.14
1584	-8	-3.648
1585	-41	-33.744
1586	19	20.064
1586.9	58	55.632
1587.9	92	89.376
1588.9	3	5.472
1589.9	95	88.464
1590.9	80	73.872
1591.8	168	155.95
1592.8	0	4.56
1593.8	-39	-35.568
1594.8	21	20.064
1595.7	74	72.96
1596.7	12	16.416
1597.7	82	81.168
1598.7	62	62.928
1599.7	67	66.576
1600.6	-2	4.56
1601.6	51	51.072
1602.6	-17	-10.944
1603.6	28	28.272
1604.6	5	8.208
1605.5	69	68.4
1606.5	15	16.416
1607.5	-13	-11.856
1608.5	-50	-44.688
1609.4	65	65.664
1610.4	-25	-14.592
1611.4	6	11.856
1612.4	-13	-7.296
1613.3	58	58.368
1614.3	-24	-21.888
1615.3	-79	-68.4
1616.3	-99	-86.64
1617.3	-22	-17.328
1618.2	-51	-41.04
1619.2	-10	-5.472
1620.2	9	13.68
1621.2	64	62.016
1622.1	-40	-36.48
1623.1	1	0.912
1624.1	-95	-84.816
1625.1	-29	-26.448
1626	-86	-72.96
1627	-47	-38.304
1628	-88	-78.432
1629	17	16.416
1629.9	-16	-11.856
1630.9	3	4.56
1631.9	11	14.592
1632.9	23	27.36
1633.8	-15	-12.768
1634.8	81	72.048
1635.8	58	53.808
1636.8	122	112.18
1637.8	75	72.048
1638.7	17	20.064
1639.7	-103	-86.64
1640.7	-8	-4.56
1641.7	-85	-75.696
1642.6	-43	-38.304
1643.6	-132	-116.74
1644.6	-22	-13.68
1645.6	-35	-25.536
1646.5	9	11.856
1647.5	-26	-17.328
1648.5	8	14.592
1649.4	-9	-5.472
1650.4	-60	-51.072
1651.4	-97	-83.904
1652.4	-69	-62.016
1653.3	-78	-67.488
1654.3	-63	-51.072
1655.3	-109	-93.936
1656.3	-102	-89.376
1657.2	-158	-142.27
1658.2	-97	-86.64
1659.2	-20	-13.68
1660.2	97	93.936
1661.1	-57	-46.512
1662.1	-9	-0.912
1663.1	-77	-68.4
1664.1	20	21.888
1665	43	44.688
1666	21	25.536
1667	19	19.152
1667.9	-38	-30.096
1668.9	-99	-82.08
1669.9	-8	0.912
1670.9	-56	-44.688
1671.8	-75	-62.928
1672.8	-123	-105.79
1673.8	12	16.416
1674.8	-33	-27.36
1675.7	-49	-40.128
1676.7	-122	-103.06
1677.7	21	22.8
1678.6	-57	-48.336
1679.6	-42	-33.744
1680.6	-82	-71.136
1681.6	59	58.368
1682.5	40	41.04
1683.5	13	17.328
1684.5	-7	-1.824
1685.4	37	39.216
1686.4	-68	-59.28
1687.4	-53	-43.776
1688.4	-58	-49.248
1689.3	-14	-10.032
1690.3	-50	-44.688
1691.3	-2	3.648
1692.2	-74	-61.104
1693.2	-36	-28.272
1694.2	-63	-48.336
1695.2	-33	-23.712
1696.1	-54	-44.688
1697.1	-23	-16.416
1698.1	-107	-95.76
1699	-22	-17.328
1700	-117	-104.88
1701	-96	-84.816
1701.9	-70	-59.28
1702.9	27	27.36
1703.9	-85	-72.96
1704.9	-114	-98.496
1705.8	-135	-120.38
1706.8	-51	-44.688
1707.8	-118	-105.79
1708.7	-68	-55.632
1709.7	-60	-47.424
1710.7	-31	-20.064
1711.6	-98	-82.992
1712.6	-4	0
1713.6	-80	-72.96
1714.5	20	23.712
1715.5	-41	-34.656
1716.5	-24	-17.328
1717.5	-76	-67.488
1718.4	-38	-32.832
1719.4	-60	-53.808
1720.4	29	31.008
1721.3	-32	-23.712
1722.3	-11	-7.296
1723.3	5	7.296
1724.2	92	83.904
1725.2	50	45.6
1726.2	3	6.384
1727.1	-80	-68.4
1728.1	22	25.536
1729.1	30	35.568
1730	-30	-20.976
1731	-105	-88.464
1732	31	33.744
1732.9	-65	-53.808
1733.9	-16	-11.856
1734.9	-18	-9.12
1735.8	-3	3.648
1736.8	8	11.856
1737.8	4	9.12
1738.7	-57	-47.424
1739.7	-9	-2.736
1740.7	-73	-59.28
1741.6	67	64.752
1742.6	48	51.072
1743.6	25	30.096
1744.5	-17	-12.768
1745.5	-45	-38.304
1746.5	-76	-62.928
1747.4	14	20.064
1748.4	-40	-26.448
1749.4	27	31.92
1750.3	-43	-32.832
1751.3	4	10.944
1752.3	-99	-82.992
1753.2	-17	-10.944
1754.2	-10	-2.736
1755.2	-2	3.648
1756.1	-33	-22.8
1757.1	52	51.072
1758.1	-22	-19.152
1759	63	60.192
1760	-24	-16.416
1761	-23	-15.504
1761.9	-25	-18.24
1762.9	17	18.24
1763.9	-11	-7.296
1764.8	-12	-10.032
1765.8	-56	-49.248
1766.7	6	9.12
1767.7	-15	-8.208
1768.7	4	6.384
1769.6	-82	-74.784
1770.6	-121	-113.09
1771.6	-90	-80.256
1772.5	-23	-18.24
1773.5	-52	-47.424
1774.5	24	27.36
1775.4	-106	-88.464
1776.4	-53	-42.864
1777.3	-85	-74.784
1778.3	-50	-43.776
1779.3	-16	-14.592
1780.2	38	34.656
1781.2	-80	-74.784
1782.2	-70	-61.104
1783.1	-126	-115.82
1784.1	41	37.392
1785.1	-10	-9.12
1786	-52	-47.424
1787	-83	-74.784
1787.9	-54	-45.6
1788.9	-47	-40.128
1789.9	48	46.512
1790.8	-29	-23.712
1791.8	6	7.296
1792.8	-10	-6.384
1793.7	-10	-4.56
1794.7	-9	-8.208
1795.6	-20	-14.592
1796.6	-45	-36.48
1797.6	-28	-24.624
1798.5	-22	-19.152
1799.5	51	51.984
1800.4	-69	-57.456
1801.4	-20	-15.504
1802.4	-142	-124.03
1803.3	-90	-77.52
1804.3	-38	-30.096
1805.3	-15	-10.032
1806.2	-81	-72.048
1807.2	33	31.008
1808.1	-34	-28.272
1809.1	-9	-3.648
1810.1	-28	-18.24
1811	34	34.656
1812	31	28.272
1812.9	9	14.592
1813.9	-98	-83.904
1814.9	-17	-9.12
1815.8	-59	-49.248
1816.8	-22	-16.416
1817.7	-29	-25.536
1818.7	54	51.072
1819.7	-107	-92.112
1820.6	-4	0
1821.6	-59	-53.808
1822.5	-28	-23.712
1823.5	-36	-29.184
1824.5	60	56.544
1825.4	27	24.624
1826.4	-35	-31.008
1827.3	-105	-89.376
1828.3	2	10.032
1829.3	-28	-21.888
1830.2	-44	-31.92
1831.2	-59	-48.336
1832.1	36	32.832
1833.1	-46	-42.864
1834	-97	-92.112
1835	-52	-46.512
1836	-46	-39.216
1836.9	-123	-104.88
1837.9	-51	-43.776
1838.8	-37	-29.184
1839.8	-2	-3.648
1840.7	-39	-32.832
1841.7	37	38.304
1842.7	-69	-61.104
1843.6	-8	-4.56
1844.6	-8	-5.472
1845.5	0	1.824
1846.5	-30	-28.272
1847.4	15	12.768
1848.4	-82	-71.136
1849.4	14	16.416
1850.3	1	0.912
1851.3	-3	-2.736
1852.2	-38	-33.744
1853.2	-2	-1.824
1854.1	-131	-117.65
1855.1	-69	-62.016
1856.1	-33	-31.008
1857	-41	-37.392
1858	-103	-89.376
1858.9	-47	-40.128
1859.9	-13	-10.032
1860.8	17	12.768
1861.8	-29	-27.36
1862.8	41	37.392
1863.7	-17	-19.152
1864.7	-18	-16.416
1865.6	-85	-77.52
1866.6	43	37.392
1867.5	-40	-38.304
1868.5	-2	-4.56
1869.4	-73	-64.752
1870.4	-25	-20.976
1871.3	7	7.296
1872.3	-9	-8.208
1873.3	-47	-44.688
1874.2	-45	-37.392
1875.2	-128	-114
1876.1	-36	-27.36
1877.1	-83	-72.96
1878	-23	-19.152
1879	17	17.328
1879.9	-36	-31.92
1880.9	-123	-108.53
1881.8	-77	-69.312
1882.8	-17	-14.592
1883.8	76	67.488
1884.7	33	28.272
1885.7	99	88.464
1886.6	21	20.064

## Sheet: Figure 3
Figure 3a														One Way ANOVA (Figure 3a)
Raw Ct														Comparisons	p-value
	Experiment	Replicate	Actin	ICS1	Experiment	Replicate	Actin	ICS1	Experiment	Replicate	Actin	ICS1		16 h vs WT	< .0001
WT	1	1	17.4403	19.2132	2	1	17.4	19.4	3	1	17.4	19.3		16 h vs 0.5 h	< .0001
		2	17.6402	19.3142		2	17.7	19.3		2	17.5	19.3		16 h vs 3 h	< .0001
		3	17.8411	19.4231		3	17.8	19.2		3	17.8	19.2		16 h vs 6 h	< .0001
0.5		1	17.0183	17.2506		1	17.0183	17.2		1	16.9	17.3		16 h vs 12 h	< .0001
		2	16.9781	17.2568		2	16.9	17.3		2	17	17.4		16 h vs 48 h	0.0006
		3	17.0623	17.3103		3	17	17.4		3	17.0623	17.2		16 h vs 24 h	0.1341
3		1	16.6622	16.34		1	16.6	16.2		1	16.7	16.2		24 h vs WT	< .0001
		2	16.6771	16.2303		2	16.64	16.3		2	16.4	16.1		24 h vs 0.5 h	< .0001
		3	16.4054	15.9605		3	16.5	16		3	16.5	16		24 h vs 3 h	< .0001
6		1	16.7682	16.04		1	16.6	15.9		1	16.6	16		24 h vs 6 h	< .0001
		2	16.4571	15.9683		2	16.5	16.1		2	16.6	16.2		24 h vs 12 h	0.0046
		3	16.5154	15.8652		3	16.5154	15.9		3	16.7	15.9		24 h vs 48 h	0.1437
12		1	16.7092	15.8272		1	16.6	15.8		1	16.7	15.9		48 h vs WT	< .0001
		2	16.6575	15.7051		2	16.8	15.8		2	16.8	15.7		48 h vs 0.5 h	< .0001
		3	16.6935	15.8869		3	16.7	15.8		3	16.9	15.8		48 h vs 3 h	< .0001
16		1	16.8688	15.6408		1	16.8	15.5		1	16.8	15.5		48 h vs 6 h	0.0014
		2	16.7865	15.4931		2	16.9	15.5		2	16.7	15.5		48 h vs 12 h	0.6159
		3	16.8525	15.4914		3	16.8525	15.6		3	16.8	15.5		12 h vs WT	< .0001
24		1	16.8578	15.7748		1	16.8	15.9		1	16.8578	15.8		12 h vs 0.5 h	< .0001
		2	16.8865	15.8331		2	16.8865	15.8		2	17	15.9		12 h vs 3 h	0.0003
		3	17.1699	15.9014		3	17.1	15.9		3	17.1699	15.9		12 h vs 6 h	0.0482
48		1	16.7092	15.8174		1	16.89	15.8		1	16.7	15.7		6 h vs WT	< .0001
		2	16.8578	15.7738		2	16.9	15.9		2	16.8	15.8		6 h vs 0.5 h	< .0001
		3	16.8578	15.7649		3	17	16.1		3	16.87	15.9		6 h vs 3 h	0.1881
														3 h vs WT	< .0001
Calculated ICS1 transcript levels relative to Actin														3 h vs 0.5 h	0.0005
	Experiment	Log2 expression			Experiment	Log2 expression			Experiment	Log2 expression				0.5 h vs WT	0.0002
WT	1	0.31			2	0.32			3	0.31
0.5	1	0.84			2	0.8			3	0.81
3	1	1.32			2	1.33			3	1.35
6	1	1.54			2	1.49			3	1.53
12	1	1.83			2	1.87			3	2
16	1	2.45			2	2.49			3	2.41
24	1	2.21			2	2.1			3	2.21
48	1	1.98			2	2			3	1.98
Figure 3b														One Way ANOVA (Figure 3b)
Raw Ct														Comparisons	p-value
	Experiment	Replicate	Actin	ICS1	Experiment	Replicate	Actin	ICS1	Experiment	Replicate	Actin	ICS1		100 μM vs 0 μM	< .0001
WT	1	1	16.9125	19.3892	2	1	16.8125	19.2892	3	1	16.7125	19.3892		100 μM vs WT	< .0001
		2	16.898	19.3079		2	16.898	19.3079		2	16.898	19.3579		100 μM vs 10 μM	< .0001
		3	16.8388	19.4224		3	16.8888	19.4224		3	16.8988	19.3224		100 μM vs 50μM	< .0001
0		1	16.6	25.3956		1	16.6575	25.3956		1	16.6475	25.3956		50 μM vs 0 μM	< .0001
		2	16.6	25.194		2	16.5935	25.294		2	16.6935	25.394		50 μM vs WT	< .0001
		3	17.1248	25.2558		3	17.1848	25.2558		3	17.1248	25.2558		50 μM vs 10 μM	< .0001
10		1	16.4738	16.653		1	16.4438	16.753		1	16.4738	16.653		10 μM vs 0 μM	< .0001
		2	16.4679	16.6639		2	16.4679	16.6639		2	16.4679	16.6639		10 μM vs WT	< .0001
		3	16.4888	16.6357		3	16.5888	16.6357		3	16.4888	16.6357		WT vs 0 μM	0.007
50		1	16.7092	15.7872		1	16.7092	15.7872		1	16.6092	15.7872
		2	16.6575	15.7352		2	16.7575	15.6352		2	16.6575	15.8352
		3	16.6935	15.6869		3	16.6935	15.6869		3	16.7935	15.6869
100		1	17.1248	15.6843		1	17.0148	15.7843		1	17.1248	15.5843
		2	17.0919	15.6714		2	17.0919	15.6714		2	17.1919	15.6714
		3	17.1042	15.6037		3	17.1542	15.6037		3	17.1042	15.6037
Calculated ICS1 transcript levels relative to Actin
	Experiment	Log2 expression			Experiment	Log2 expression			Experiment	Log2 expression
WT	1	0.178219			2	0.18018			3	0.174852
0	1	0.00289014			2	0.00282149			3	0.0027656
10	1	0.886454			2	0.882695			3	0.886454
50	1	1.93302			2	2.02696			3	1.89649
100	1	2.74015			2	2.65085			3	2.86913
Figure 3f														One Way ANOVA (Figure 3f)
Concentration of E2 induction (μM)		Quenching Intensity (ΔI)		Standard Error		SA Concentration (μM)			Standard Error					Comparisons	p-value
WT		0		0.03084		0			2.5859					100 μM vs WT	< .0001
10 µM		0.10222		0.025766		10.588			3.8986					100 μM vs 10 μM	< .0001
50 µM		0.20082		0.018017		30.815			6.0045					100 μM vs 50 μM	0.0101
100 µM		0.26184		0.010278		57.237			6.8276					50 μM vs WT	0.0022
														50 μM vs 10 μM	0.0472
														10 μM vs WT	0.4462
Figure 3g							One Way ANOVA (Figure 3g)
E2 concentration	Replicate 1	Replicate 2	Replicate 3	Average ug/gFW	Standard Error		Comparisons	p-value
WT	0.785	0.786667	0.775333	0.782333	0.00432692		100 μM vs WT	< .0001
10uM	4.85433	4.851	4.85267	4.85267	0.00117851		100 μM vs 10 μM	< .0001
50uM	13.93	13.8913	13.898	13.9064	0.0146161		100 μM vs 50 μM	< .0001
100uM	18.6867	18.6507	18.6813	18.6729	0.0137383		50 μM vs WT	< .0001
							50 μM vs 10 μM	< .0001
							10 μM vs WT	< .0001

## Sheet: Figure 4
Figure 4c									Figure 4d							Figure 4e				Figure 4h				Figure 4 i
Xcc infection				Buffer infiltration				Sample	Replicate 1	Replicate 2	Replicate 3	Average SA concentration (ug/gFW)	Standard Error			Time (h)	Rate of SA Production (μM/h)	Standard Error		Time (h)	SA concentration (μM)	Standard Error		Sample	Replicate 1	Replicate 2	Replicate 3	Average SA concentration (ug/gFW)	Standard Error
Time (h)	SA concentration (μM)	Standard Error		Time (h)	SA concentration (μM)	Standard Error		WT	0.301667	0.289667	0.314	0.301778	0.00993435			0	0	0.10662		0	-0.13644	0.20471		WT	0.346333	0.333333	0.352333	0.344	0.00793025
0	0.082025	0.14581		0	-0.16185	0.058402		Pk6B	0.578333	0.578667	0.578667	0.578556	0.000157135			0.25	0.00716	0.21322		0.0083333	-0.12023	0.12655		PKPIP	0.646	0.638667	0.647	0.643889	0.00371517
0.0125	0.040008	0.19177		0.0083333	-0.16114	0.069478		PK6Xcc	0.945333	0.945667	0.944667	0.945222	0.00041574			0.5	0.0086219	0.28705		0.016667	-0.10586	0.08199
0.025	0.0055468	0.24574		0.016667	-0.053814	0.086502										0.75	0.19561	0.32714		0.025	-0.1226	0.07467
0.0375	0.027014	0.17995		0.025	-0.051826	0.071505		Unpaired Student t-test (Figure 4d)								1	0.39254	0.31498		0.033333	-0.15434	0.051732		Unpaired Student t-test (Figure 4i)
0.05	0.022315	0.10614		0.033333	-0.039745	0.06662		Group 1: PK6B								1.25	0.79843	0.27419		0.041667	-0.14577	0.030791		Group 1: WT
0.0625	0.028077	0.12155		0.041667	-0.038805	0.048238		Group 2: PK6Xcc								1.5	1.0989	0.22699		0.05	-0.076044	0.053008		Group 2: PK6PIP
0.075	0.035633	0.11896		0.05	-0.015545	0.035036		p-value		< .0001						1.75	1.4127	0.19625		0.058333	-0.10095	0.057384		p-value		< .0001
0.0875	0.048607	0.065919		0.058333	-0.011226	0.055069										2	1.5777	0.17827		0.066667	-0.10745	0.069593
0.1	0.089156	0.011236		0.066667	0.0060041	0.064828										2.25	1.6963	0.16949		0.075	-0.069692	0.07874
0.1125	0.037022	0.045776		0.075	0.023406	0.065113										2.5	1.7596	0.17652		0.083333	-0.029922	0.051431
0.125	0.086412	0.052428		0.083333	0.01899	0.043324										2.75	1.7454	0.19426		0.091667	0.0119	0.048897
0.1375	-0.016283	0.091316		0.091667	0.018315	0.037064										3	1.6625	0.2144		0.1	0.040887	0.047334
0.15	0.027578	0.073677		0.1	0.018703	0.040075										3.25	1.4901	0.23241		0.10833	0.059931	0.050108
0.1625	0.11718	0.076905		0.10833	0.044777	0.055333										3.5	1.3301	0.24496		0.11667	0.082299	0.02817
0.175	0.10066	0.11		0.11667	0.054277	0.058007										3.75	1.2227	0.25924		0.125	0.12478	0.01051
0.1875	-0.0010066	0.083266		0.125	0.071955	0.058247										4	1.1853	0.2752		0.13333	0.21271	0.0082481
0.2	0.015001	0.10185		0.13333	0.085716	0.056018										4.25	1.1911	0.28593		0.14167	0.20908	0.021975
0.2125	0.032177	0.062684		0.14167	0.12254	0.061391										4.5	1.1636	0.28707		0.15	0.24627	0.029552
0.225	-0.006445	0.11883		0.15	0.13386	0.048092										4.75	1.0761	0.27926		0.15833	0.23524	0.035965
0.2375	-0.014659	0.12868		0.15833	0.15733	0.028368										5	0.95141	0.27099		0.16667	0.24206	0.060353
0.25	-0.0033151	0.1555		0.16667	0.165	0.009806										5.25	0.90407	0.25731		0.175	0.23336	0.089187
0.2625	0.0090302	0.21307		0.175	0.17367	0.029084										5.5	0.88374	0.23247		0.18333	0.20976	0.0827
0.275	-0.0029273	0.18642		0.18333	0.16799	0.047774										5.75	0.86656	0.22219		0.19167	0.13597	0.073669
0.2875	-0.020646	0.15242		0.19167	0.1618	0.074591										6	0.85483	0.16161		0.2	-0.041633	0.15027
0.3	-0.055747	0.24975		0.2	0.16844	0.089742														0.20833	0.052836	0.06227
0.3125	-0.0097864	0.18284		0.20833	0.18614	0.10867														0.21667	0.069135	0.01678
0.325	-0.048982	0.1733		0.21667	0.218	0.11263														0.225	0.13489	0.064675
0.3375	-0.010931	0.25281		0.225	0.25092	0.11773														0.23333	0.17815	0.10166
0.35	-0.11143	0.26036		0.23333	0.27757	0.11091														0.24167	0.15157	0.1219
0.3625	-0.12686	0.3047		0.24167	0.229	0.12425														0.25	0.14019	0.12627
0.375	-0.071411	0.22329		0.25	0.18152	0.12731														0.25833	0.1603	0.13063
0.3875	-0.081631	0.22844		0.25833	0.13063	0.11703														0.26667	0.080349	0.11171
0.4	-0.089797	0.20223		0.26667	0.11534	0.10574														0.275	0.010084	0.085449
0.4125	-0.067697	0.16254		0.275	0.096705	0.10859														0.28333	-0.015203	0.088495
0.425	-0.11152	0.20636		0.28333	0.1023	0.11922														0.29167	-0.063935	0.069845
0.4375	-0.12465	0.20728		0.29167	0.078934	0.127														0.3	-0.048531	0.055815
0.45	-0.18009	0.2194		0.3	0.069242	0.12														0.30833	-0.056253	0.042132
0.4625	-0.1723	0.20804		0.30833	0.047954	0.10802														0.31667	-0.045446	0.030489
0.475	-0.13742	0.19753		0.31667	0.042711	0.10064														0.325	-0.04167	0.019459
0.4875	-0.049985	0.27807		0.325	0.022897	0.095045														0.33333	-0.076467	0.01552
0.5	-0.058664	0.40004		0.33333	0.020886	0.092625														0.34167	-0.061323	0.03778
0.5125	-0.039321	0.33882		0.34167	0.015139	0.091496														0.35	-0.070041	0.033003
0.525	-0.15635	0.31987		0.35	0.027397	0.077771														0.35833	-0.13892	0.033574
0.5375	-0.092836	0.44715		0.35833	0.024035	0.073217														0.36667	-0.16273	0.014177
0.55	-0.1038	0.50262		0.36667	0.01556	0.086712														0.375	-0.1987	0.034832
0.5625	-0.047196	0.45363		0.375	-0.0016807	0.098443														0.38333	-0.17366	0.064
0.575	-0.040749	0.51579		0.38333	-0.02629	0.12369														0.39167	-0.1729	0.050194
0.5875	-0.17201	0.68871		0.39167	-0.038096	0.12146														0.4	-0.18464	0.03075
0.6	-0.06365	0.50753		0.4	-0.074187	0.13721														0.40833	-0.18488	0.046478
0.6125	-0.09313	0.56368		0.40833	-0.088015	0.13495														0.41667	-0.13833	0.046355
0.625	-0.16922	0.59657		0.41667	-0.10679	0.13952														0.425	-0.083919	0.039023
0.6375	-0.074555	0.48471		0.425	-0.11712	0.13517														0.43333	-0.10638	0.054495
0.65	-0.11778	0.51788		0.43333	-0.12853	0.1561														0.44167	-0.15004	0.060302
0.6625	-0.042904	0.50899		0.44167	-0.13457	0.19241														0.45	-0.14769	0.067902
0.675	-0.054818	0.50673		0.45	-0.13562	0.21769														0.45833	-0.1375	0.080941
0.6875	-0.072928	0.68361		0.45833	-0.10631	0.24546														0.46667	-0.10651	0.07222
0.7	-0.080712	0.91693		0.46667	-0.083983	0.26789														0.475	-0.073792	0.094712
0.7125	-0.069802	1.0005		0.475	-0.069389	0.29134														0.48333	-0.081705	0.098992
0.725	-0.037543	0.96224		0.48333	-0.068331	0.31071														0.49167	-0.043116	0.084715
0.7375	0.071343	0.87727		0.49167	-0.079931	0.33441														0.5	-0.051661	0.095717
0.75	0.15763	0.86219		0.5	-0.094488	0.34264														0.50833	-0.065554	0.099627
0.7625	0.1916	0.78044		0.50833	-0.080069	0.3655														0.51667	-0.042794	0.09636
0.775	0.18719	0.70218		0.51667	-0.067844	0.37151														0.525	-0.036529	0.093613
0.7875	0.21545	0.76289		0.525	-0.056069	0.38735														0.53333	-0.0343	0.083879
0.8	0.21882	0.80525		0.53333	-0.051624	0.39608														0.54167	-0.033424	0.066523
0.8125	0.2613	0.80919		0.54167	-0.077809	0.38417														0.55	-0.026068	0.050077
0.825	0.23843	0.86809		0.55	-0.13678	0.35859														0.55833	-0.03723	0.034131
0.8375	0.21129	0.83571		0.55833	-0.18573	0.3367														0.56667	-0.019207	0.041236
0.85	0.27993	0.82002		0.56667	-0.22883	0.32393														0.575	-0.026428	0.03397
0.8625	0.27416	0.83004		0.575	-0.23138	0.33325														0.58333	-0.016024	0.043022
0.875	0.26823	0.82131		0.58333	-0.21109	0.36445														0.59167	0.0029279	0.037025
0.8875	0.32353	0.84169		0.59167	-0.20025	0.38495														0.6	0.014441	0.026411
0.9	0.35104	0.82224		0.6	-0.20694	0.40679														0.60833	0.024881	0.032985
0.9125	0.32043	0.81143		0.60833	-0.18393	0.42934														0.61667	0.034786	0.032408
0.925	0.3554	0.8049		0.61667	-0.21884	0.44501														0.625	0.043082	0.032549
0.9375	0.38302	0.8266		0.625	-0.25783	0.45017														0.63333	0.039522	0.023097
0.95	0.38369	0.83237		0.63333	-0.29145	0.44339														0.64167	0.054264	0.018394
0.9625	0.49305	0.84238		0.64167	-0.29482	0.43704														0.65	0.064892	0.0048591
0.975	0.45794	0.85117		0.65	-0.27625	0.42024														0.65833	0.040313	0.016872
0.9875	0.45459	0.92472		0.65833	-0.23813	0.42568														0.66667	0.052711	0.044739
1	0.47649	0.96192		0.66667	-0.2277	0.41207														0.675	0.072507	0.047359
1.0125	0.4921	0.98046		0.675	-0.25628	0.40701														0.68333	0.070824	0.050782
1.025	0.48672	1.0654		0.68333	-0.26616	0.40919														0.69167	0.079175	0.036178
1.0375	0.4031	1.1883		0.69167	-0.30217	0.39542														0.7	0.056154	0.029863
1.05	0.4215	1.2986		0.7	-0.33847	0.36471														0.70833	0.071547	0.037232
1.0625	0.49033	1.1751		0.70833	-0.38435	0.34765														0.71667	0.08436	0.053606
1.075	0.56428	1.1646		0.71667	-0.40757	0.34812														0.725	0.10623	0.066869
1.0875	0.64715	1.2166		0.725	-0.43693	0.34329														0.73333	0.10868	0.067662
1.1	0.684	1.1346		0.73333	-0.44157	0.33597														0.74167	0.11525	0.086087
1.1125	0.63137	1.2931		0.74167	-0.43183	0.33296														0.75	0.090754	0.092407
1.125	0.67006	1.2676		0.75	-0.4013	0.34005														0.75833	0.090146	0.10092
1.1375	0.77927	1.1184		0.75833	-0.40779	0.33167														0.76667	0.1021	0.090261
1.15	0.81359	1.1338		0.76667	-0.42223	0.32352														0.775	0.063214	0.11115
1.1625	0.76686	1.007		0.775	-0.42794	0.3189														0.78333	0.055348	0.084041
1.175	0.70503	1.0407		0.78333	-0.42861	0.32232														0.79167	0.053091	0.076616
1.1875	0.77072	1.172		0.79167	-0.42577	0.31458														0.8	0.057739	0.10065
1.2	0.67152	1.2244		0.8	-0.42238	0.32346														0.80833	0.027055	0.11303
1.2125	0.58002	1.3501		0.80833	-0.40279	0.33106														0.81667	0.019614	0.093974
1.225	0.5181	1.287		0.81667	-0.38356	0.32867														0.825	-0.026732	0.067097
1.2375	0.59433	1.3418		0.825	-0.3745	0.31939														0.83333	-0.02036	0.072166
1.25	0.61824	1.2933		0.83333	-0.35613	0.31051														0.84167	-0.0019301	0.053546
1.2625	0.59504	1.163		0.84167	-0.35595	0.30304														0.85	0.027337	0.032141
1.275	0.59286	1.2294		0.85	-0.36191	0.30898														0.85833	0.071445	0.048423
1.2875	0.58526	1.2183		0.85833	-0.34598	0.30788														0.86667	0.056432	0.02551
1.3	0.60793	1.2432		0.86667	-0.34074	0.32386														0.875	0.04035	0.045715
1.3125	0.61781	1.2296		0.875	-0.31858	0.30741														0.88333	0.036041	0.063814
1.325	0.66723	1.2063		0.88333	-0.30601	0.31573														0.89167	0.039767	0.037659
1.3375	0.67088	1.1784		0.89167	-0.27524	0.29993														0.9	0.050928	0.039824
1.35	0.7278	1.1011		0.9	-0.25697	0.29673														0.90833	0.026565	0.045291
1.3625	0.79904	1.1173		0.90833	-0.24627	0.28039														0.91667	0.026417	0.062644
1.375	0.78654	1.0815		0.91667	-0.252	0.25793														0.925	0.043503	0.049785
1.3875	0.81341	1.072		0.925	-0.24857	0.25327														0.93333	0.05279	0.062609
1.4	0.88852	1.0997		0.93333	-0.23512	0.26203														0.94167	0.045842	0.072616
1.4125	0.79177	0.9133		0.94167	-0.23215	0.26681														0.95	0.027874	0.09334
1.425	0.92513	1.0886		0.95	-0.2272	0.26217														0.95833	0.0075286	0.060247
1.4375	0.94089	0.98986		0.95833	-0.21617	0.25401														0.96667	0.014973	0.062216
1.45	0.91197	0.78309		0.96667	-0.2322	0.23719														0.975	-0.0048017	0.085012
1.4625	0.92109	0.79566		0.975	-0.26531	0.20561														0.98333	0.015084	0.10059
1.475	0.96494	0.8261		0.98333	-0.26848	0.19482														0.99167	-0.012878	0.089553
1.4875	0.98395	0.78429		0.99167	-0.26792	0.17854														1	-0.0078481	0.1132
1.5	0.94914	0.70564		1	-0.24815	0.1739														1.0083	-0.022048	0.099557
1.5125	1.0358	0.7037		1.0083	-0.23869	0.17168														1.0167	-0.045059	0.085469
1.525	1.1244	0.65101		1.0167	-0.22066	0.17718														1.025	-0.044129	0.083307
1.5375	1.1244	0.63903		1.025	-0.22228	0.17173														1.0333	-0.091486	0.043576
1.55	1.1731	0.62989		1.0333	-0.21426	0.16837														1.0417	-0.060072	0.052316
1.5625	1.1628	0.65446		1.0417	-0.2106	0.16843														1.05	-0.088089	0.029481
1.575	1.1981	0.65312		1.05	-0.19612	0.16998														1.0583	-0.077873	0.040872
1.5875	1.2623	0.67641		1.0583	-0.18718	0.16502														1.0667	-0.092863	0.042485
1.6	1.2652	0.6654		1.0667	-0.17323	0.16145														1.075	-0.08751	0.048869
1.6125	1.2665	0.6463		1.075	-0.17165	0.1535														1.0833	-0.054348	0.026634
1.625	1.1997	0.62577		1.0833	-0.16935	0.15399														1.0917	-0.0076727	0.004768
1.6375	1.2732	0.61716		1.0917	-0.18134	0.14334														1.1	-0.0090204	0.0048007
1.65	1.3191	0.63754		1.1	-0.18546	0.14215														1.1083	-0.050252	0.050751
1.6625	1.3259	0.67109		1.1083	-0.19135	0.1426														1.1167	-0.063843	0.068503
1.675	1.4267	0.66072		1.1167	-0.19499	0.15172														1.125	-0.11173	0.087272
1.6875	1.4483	0.56743		1.125	-0.18631	0.14682														1.1333	-0.13785	0.10945
1.7	1.3514	0.63598		1.1333	-0.17294	0.14657														1.1417	-0.14702	0.13332
1.7125	1.4039	0.59466		1.1417	-0.15666	0.14768														1.15	-0.17081	0.13924
1.725	1.4572	0.60847		1.15	-0.15858	0.1533														1.1583	-0.15466	0.18221
1.7375	1.4951	0.56344		1.1583	-0.15809	0.15012														1.1667	-0.19918	0.16812
1.75	1.6171	0.56347		1.1667	-0.16052	0.14321														1.175	-0.20557	0.17213
1.7625	1.7463	0.57568		1.175	-0.17492	0.14716														1.1833	-0.20998	0.18866
1.775	1.8337	0.45004		1.1833	-0.19323	0.14808														1.1917	-0.22103	0.19053
1.7875	1.7985	0.42542		1.1917	-0.20843	0.15847														1.2	-0.21952	0.21236
1.8	1.8678	0.50141		1.2	-0.21273	0.16369														1.2083	-0.2458	0.21855
1.8125	1.884	0.44851		1.2083	-0.22239	0.17516														1.2167	-0.23826	0.23377
1.825	1.7839	0.53394		1.2167	-0.22452	0.19079														1.225	-0.24274	0.21786
1.8375	1.858	0.50806		1.225	-0.2148	0.21194														1.2333	-0.22257	0.21451
1.85	1.8871	0.5132		1.2333	-0.20377	0.22241														1.2417	-0.22669	0.2312
1.8625	1.87	0.48322		1.2417	-0.19052	0.23189														1.25	-0.22864	0.23612
1.875	1.9318	0.41655		1.25	-0.1869	0.23772														1.2583	-0.23747	0.2205
1.8875	1.892	0.42686		1.2583	-0.1808	0.24192														1.2667	-0.22874	0.21527
1.9	1.8923	0.41982		1.2667	-0.19671	0.24202														1.275	-0.19476	0.22852
1.9125	1.8084	0.60652		1.275	-0.18773	0.24771														1.2833	-0.19436	0.22623
1.925	1.8969	0.49899		1.2833	-0.19783	0.25678														1.2917	-0.17093	0.23365
1.9375	1.9104	0.41397		1.2917	-0.20267	0.25795														1.3	-0.17638	0.22749
1.95	1.911	0.4029		1.3	-0.2145	0.26496														1.3083	-0.16194	0.23384
1.9625	1.9168	0.44494		1.3083	-0.21733	0.27629														1.3167	-0.16427	0.2291
1.975	1.9596	0.45705		1.3167	-0.22694	0.26668														1.325	-0.18554	0.22475
1.9875	2.0256	0.41722		1.325	-0.23089	0.26706														1.3333	-0.14774	0.23401
2	2.0319	0.40734		1.3333	-0.22404	0.27041														1.3417	-0.16092	0.2126
2.0125	2.1074	0.43084		1.3417	-0.23097	0.26423														1.35	-0.2131	0.22519
2.025	2.0254	0.43446		1.35	-0.24455	0.25714														1.3583	-0.22633	0.26168
2.0375	2.0603	0.47223		1.3583	-0.24915	0.25323														1.3667	-0.22139	0.27357
2.05	2.0839	0.45772		1.3667	-0.2725	0.25292														1.375	-0.26311	0.22009
2.0625	2.0683	0.4664		1.375	-0.29742	0.25403														1.3833	-0.26527	0.20419
2.075	2.0444	0.46119		1.3833	-0.32812	0.26895														1.3917	-0.27365	0.19271
2.0875	2.0463	0.55028		1.3917	-0.33016	0.27379														1.4	-0.23041	0.21629
2.1	2.0881	0.44407		1.4	-0.33672	0.27072														1.4083	-0.21151	0.21826
2.1125	2.0978	0.63385		1.4083	-0.33639	0.27065														1.4167	-0.20918	0.21723
2.125	2.1802	0.55804		1.4167	-0.34397	0.28953														1.425	-0.21356	0.20402
2.1375	2.1245	0.56792		1.425	-0.3563	0.29011														1.4333	-0.2135	0.19185
2.15	2.2163	0.54728		1.4333	-0.3767	0.28387														1.4417	-0.20612	0.18233
2.1625	2.2542	0.57815		1.4417	-0.39373	0.28108														1.45	-0.24972	0.15552
2.175	2.2779	0.59716		1.45	-0.4071	0.2822														1.4583	-0.22473	0.15023
2.1875	2.3195	0.59585		1.4583	-0.40369	0.28471														1.4667	-0.18472	0.15864
2.2	2.2659	0.63467		1.4667	-0.38998	0.29092														1.475	-0.18625	0.15626
2.2125	2.3671	0.55617		1.475	-0.36612	0.31141														1.4833	-0.15836	0.15266
2.225	2.3391	0.54679		1.4833	-0.34016	0.32985														1.4917	-0.13604	0.13142
2.2375	2.4656	0.49233		1.4917	-0.31402	0.34637														1.5	-0.12848	0.10986
2.25	2.4594	0.45595		1.5	-0.28896	0.35923														1.5083	-0.12122	0.11472
2.2625	2.4901	0.38003		1.5083	-0.27345	0.37545														1.5167	-0.096287	0.11918
2.275	2.5172	0.37197		1.5167	-0.28195	0.38055														1.525	-0.071181	0.11544
2.2875	2.4645	0.47219		1.525	-0.28387	0.39174														1.5333	-0.067347	0.12268
2.3	2.4783	0.47727		1.5333	-0.28876	0.38252														1.5417	-0.062583	0.10404
2.3125	2.6168	0.40157		1.5417	-0.28235	0.37041														1.55	-0.078461	0.11072
2.325	2.6264	0.39088		1.55	-0.27889	0.363														1.5583	-0.054643	0.092856
2.3375	2.6319	0.39962		1.5583	-0.27586	0.35522														1.5667	-0.071503	0.093762
2.35	2.6664	0.43869		1.5667	-0.27442	0.35363														1.575	-0.042048	0.11162
2.3625	2.7343	0.4119		1.575	-0.2612	0.36437														1.5833	-0.019373	0.1029
2.375	2.7075	0.38145		1.5833	-0.27326	0.36724														1.5917	-0.021845	0.06958
2.3875	2.7281	0.45847		1.5917	-0.2869	0.36844														1.6	-0.0041923	0.083262
2.4	2.7613	0.41129		1.6	-0.29899	0.36459														1.6083	0.012824	0.082329
2.4125	2.7054	0.39215		1.6083	-0.30666	0.35713														1.6167	0.031126	0.060642
2.425	2.7166	0.54651		1.6167	-0.31426	0.35163														1.625	0.049482	0.072843
2.4375	2.7831	0.46659		1.625	-0.3084	0.35592														1.6333	0.041193	0.080051
2.45	2.7933	0.5847		1.6333	-0.31283	0.35245														1.6417	0.056001	0.063109
2.4625	2.897	0.48376		1.6417	-0.31149	0.34404														1.65	0.073162	0.059274
2.475	2.8718	0.45213		1.65	-0.31609	0.32761														1.6583	0.094716	0.064875
2.4875	2.9459	0.48665		1.6583	-0.3128	0.31485														1.6667	0.1118	0.062735
2.5	2.935	0.56826		1.6667	-0.3244	0.30217														1.675	0.10897	0.085858
2.5125	3.0069	0.45815		1.675	-0.31571	0.3155														1.6833	0.11385	0.080762
2.525	2.9812	0.46875		1.6833	-0.31754	0.32311														1.6917	0.1263	0.083178
2.5375	3.0426	0.43302		1.6917	-0.30548	0.33208														1.7	0.12524	0.084348
2.55	3.0748	0.4417		1.7	-0.29073	0.35104														1.7083	0.1471	0.088631
2.5625	3.1474	0.42963		1.7083	-0.26759	0.36441														1.7167	0.18309	0.08693
2.575	3.2005	0.41463		1.7167	-0.2671	0.36632														1.725	0.18437	0.10279
2.5875	3.0787	0.49945		1.725	-0.24011	0.38442														1.7333	0.18269	0.10055
2.6	3.1674	0.43667		1.7333	-0.22505	0.39158														1.7417	0.17197	0.13828
2.6125	3.1666	0.39812		1.7417	-0.2165	0.38864														1.75	0.19728	0.13958
2.625	3.1443	0.37502		1.75	-0.20062	0.4018														1.7583	0.1928	0.13771
2.6375	3.1608	0.37411		1.7583	-0.20085	0.41249														1.7667	0.22379	0.1339
2.65	3.1891	0.4259		1.7667	-0.21018	0.41678														1.775	0.2512	0.1113
2.6625	3.2646	0.37545		1.775	-0.2056	0.42669														1.7833	0.24746	0.13536
2.675	3.2421	0.47707		1.7833	-0.19833	0.43814														1.7917	0.26609	0.12866
2.6875	3.3312	0.42324		1.7917	-0.20177	0.43192														1.8	0.26596	0.12046
2.7	3.3463	0.44314		1.8	-0.19959	0.43569														1.8083	0.2852	0.13506
2.7125	3.2329	0.40825		1.8083	-0.1967	0.43818														1.8167	0.30948	0.13065
2.725	3.2973	0.49684		1.8167	-0.19533	0.43105														1.825	0.31775	0.16188
2.7375	3.3984	0.44105		1.825	-0.2026	0.4234														1.8333	0.29806	0.1785
2.75	3.4081	0.46664		1.8333	-0.199	0.42269														1.8417	0.32713	0.16629
2.7625	3.489	0.45006		1.8417	-0.19633	0.4229														1.85	0.33869	0.17767
2.775	3.4883	0.49599		1.85	-0.19193	0.40508														1.8583	0.35831	0.17271
2.7875	3.5436	0.52759		1.8583	-0.17751	0.41132														1.8667	0.354	0.16304
2.8	3.4981	0.56844		1.8667	-0.16689	0.41557														1.875	0.32759	0.15642
2.8125	3.5715	0.53741		1.875	-0.17279	0.42647														1.8833	0.33577	0.15805
2.825	3.528	0.5818		1.8833	-0.17004	0.43287														1.8917	0.36107	0.15397
2.8375	3.6409	0.55359		1.8917	-0.1562	0.44659														1.9	0.39315	0.13303
2.85	3.6455	0.56562		1.9	-0.15029	0.44736														1.9083	0.39832	0.14147
2.8625	3.6323	0.58588		1.9083	-0.13036	0.45415														1.9167	0.41708	0.15604
2.875	3.6014	0.56775		1.9167	-0.11115	0.45487														1.925	0.45645	0.16118
2.8875	3.5662	0.49465		1.925	-0.10375	0.45458														1.9333	0.4982	0.15834
2.9	3.6309	0.46694		1.9333	-0.091587	0.45359														1.9417	0.44837	0.16493
2.9125	3.6448	0.49037		1.9417	-0.090403	0.44856														1.95	0.46326	0.16851
2.925	3.6915	0.46985		1.95	-0.088704	0.43872														1.9583	0.49486	0.20584
2.9375	3.6519	0.55503		1.9583	-0.10208	0.43449														1.9667	0.50082	0.18489
2.95	3.7236	0.52596		1.9667	-0.10077	0.45112														1.975	0.49579	0.188
2.9625	3.626	0.62031		1.975	-0.10822	0.45289														1.9833	0.52918	0.16531
2.975	3.6952	0.58273		1.9833	-0.11065	0.44951														1.9917	0.52499	0.18369
2.9875	3.6803	0.61637		1.9917	-0.10743	0.44163														2	0.53096	0.18605
3	3.7578	0.57233		2	-0.098013	0.44168														2.0083	0.59025	0.17154
3.0125	3.7685	0.65563		2.0083	-0.10451	0.42912														2.0167	0.61817	0.2074
3.025	3.7935	0.54		2.0167	-0.105	0.42739														2.025	0.61335	0.20475
3.0375	3.7239	0.58274		2.025	-0.096645	0.43008														2.0333	0.6142	0.20525
3.05	3.8574	0.55018		2.0333	-0.084754	0.43255														2.0417	0.6135	0.2224
3.0625	3.8589	0.56036		2.0417	-0.066547	0.44308														2.05	0.60843	0.2233
3.075	3.8796	0.58145		2.05	-0.050841	0.44147														2.0583	0.62012	0.23615
3.0875	3.8665	0.61838		2.0583	-0.035415	0.44193														2.0667	0.62	0.24535
3.1	3.9231	0.6617		2.0667	-0.032493	0.42494														2.075	0.62246	0.25986
3.1125	3.9101	0.63766		2.075	-0.022961	0.4259														2.0833	0.65429	0.26383
3.125	3.8776	0.65047		2.0833	-0.02332	0.41521														2.0917	0.67959	0.26536
3.1375	3.8951	0.68789		2.0917	-0.017159	0.41068														2.1	0.68119	0.24943
3.15	3.9391	0.65299		2.1	-0.0082727	0.40831														2.1083	0.69871	0.25917
3.1625	3.916	0.67573		2.1083	0.0074501	0.41913														2.1167	0.68453	0.2818
3.175	3.9186	0.69613		2.1167	0.001233	0.41732														2.125	0.71186	0.28635
3.1875	3.9703	0.62906		2.125	-0.0025765	0.40801														2.1333	0.71449	0.28962
3.2	3.9678	0.54581		2.1333	-0.0045893	0.39641														2.1417	0.75579	0.28102
3.2125	4.0162	0.64328		2.1417	0.0022444	0.38805														2.15	0.76687	0.29227
3.225	4.0148	0.72525		2.15	0.0032697	0.38023														2.1583	0.7867	0.29808
3.2375	3.9859	0.71294		2.1583	0.010158	0.3802														2.1667	0.81004	0.30533
3.25	4.0474	0.62647		2.1667	0.02212	0.38772														2.175	0.82646	0.30326
3.2625	4.0857	0.68733		2.175	0.019133	0.38669														2.1833	0.81226	0.3
3.275	4.1512	0.71203		2.1833	-0.00073881	0.37053														2.1917	0.83725	0.30272
3.2875	4.061	0.82297		2.1917	-0.015194	0.35258														2.2	0.84205	0.31471
3.3	4.0908	0.71699		2.2	-0.025902	0.3322														2.2083	0.87772	0.29867
3.3125	4.0948	0.71202		2.2083	-0.031931	0.31302														2.2167	0.89374	0.30309
3.325	4.0889	0.73166		2.2167	-0.022039	0.32026														2.225	0.88312	0.33167
3.3375	4.1162	0.74436		2.225	-0.0015607	0.33263														2.2333	0.90305	0.34189
3.35	4.0872	0.7044		2.2333	0.030298	0.35777														2.2417	0.91	0.33331
3.3625	4.1325	0.64163		2.2417	0.049121	0.37166														2.25	0.92859	0.32366
3.375	4.1455	0.72175		2.25	0.057438	0.38886														2.2583	0.94236	0.31957
3.3875	4.2093	0.6878		2.2583	0.040577	0.39168														2.2667	0.98762	0.31529
3.4	4.2202	0.6983		2.2667	0.0065308	0.40025														2.275	0.98346	0.31844
3.4125	4.2118	0.74943		2.275	-0.021577	0.39528														2.2833	0.98881	0.34496
3.425	4.1998	0.67739		2.2833	-0.029691	0.39869														2.2917	1.0231	0.34076
3.4375	4.2422	0.6882		2.2917	-0.024805	0.38364														2.3	1.0048	0.35248
3.45	4.2256	0.72995		2.3	-0.011752	0.36868														2.3083	1.0085	0.34588
3.4625	4.17	0.79009		2.3083	0.00090971	0.36345														2.3167	1.0341	0.35472
3.475	4.2404	0.68689		2.3167	0.0024568	0.36068														2.325	1.0861	0.34561
3.4875	4.2146	0.68418		2.325	-0.025497	0.36165														2.3333	1.0468	0.36885
3.5	4.257	0.68536		2.3333	-0.039994	0.35848														2.3417	1.0629	0.36635
3.5125	4.2906	0.63791		2.3417	-0.053787	0.35233														2.35	1.0528	0.36963
3.525	4.2522	0.67146		2.35	-0.062767	0.33316														2.3583	1.0798	0.36197
3.5375	4.3274	0.7307		2.3583	-0.081502	0.32366														2.3667	1.0875	0.3637
3.55	4.3767	0.72505		2.3667	-0.077377	0.31903														2.375	1.1155	0.36258
3.5625	4.4657	0.83156		2.375	-0.071696	0.32242														2.3833	1.1247	0.37646
3.575	4.3479	0.73357		2.3833	-0.060228	0.31981														2.3917	1.122	0.38198
3.5875	4.3222	0.7808		2.3917	-0.068386	0.32582														2.4	1.1593	0.35636
3.6	4.3032	0.73797		2.4	-0.070657	0.32648														2.4083	1.1404	0.35704
3.6125	4.464	0.82504		2.4083	-0.079095	0.32946														2.4167	1.1895	0.35586
3.625	4.5639	0.76138		2.4167	-0.081842	0.31307														2.425	1.1884	0.37812
3.6375	4.4674	0.78045		2.425	-0.082164	0.31583														2.4333	1.1802	0.37246
3.65	4.4741	0.73321		2.4333	-0.076412	0.32347														2.4417	1.1618	0.3593
3.6625	4.5372	0.79546		2.4417	-0.084001	0.32806														2.45	1.1748	0.34082
3.675	4.4575	0.79233		2.45	-0.099619	0.31996														2.4583	1.2035	0.34499
3.6875	4.5563	0.72467		2.4583	-0.10436	0.31736														2.4667	1.2089	0.3436
3.7	4.5478	0.76655		2.4667	-0.12351	0.30717														2.475	1.2155	0.35861
3.7125	4.5974	0.86855		2.475	-0.13156	0.31189														2.4833	1.2203	0.36127
3.725	4.6103	0.83557		2.4833	-0.1258	0.3262														2.4917	1.2471	0.36593
3.7375	4.5439	0.86197		2.4917	-0.10564	0.34824														2.5	1.2484	0.3853
3.75	4.4926	0.90872		2.5	-0.086279	0.36273														2.5083	1.2779	0.3787
3.7625	4.6232	0.7903		2.5083	-0.076724	0.37673														2.5167	1.3341	0.37594
3.775	4.6343	0.7723		2.5167	-0.067752	0.38302														2.525	1.3241	0.37539
3.7875	4.6794	0.82361		2.525	-0.075107	0.37411														2.5333	1.3472	0.40802
3.8	4.7011	0.79551		2.5333	-0.095663	0.3455														2.5417	1.3616	0.39472
3.8125	4.6892	0.78947		2.5417	-0.10853	0.33019														2.55	1.365	0.41036
3.825	4.6447	0.80373		2.55	-0.10631	0.33217														2.5583	1.4075	0.4167
3.8375	4.6681	0.82491		2.5583	-0.12004	0.319														2.5667	1.4228	0.45162
3.85	4.6989	0.75614		2.5667	-0.12552	0.31664														2.575	1.4783	0.46951
3.8625	4.7632	0.71753		2.575	-0.10198	0.3343														2.5833	1.483	0.50603
3.875	4.6577	0.85839		2.5833	-0.090494	0.34214														2.5917	1.5128	0.52564
3.8875	4.6888	0.77875		2.5917	-0.084369	0.34363														2.6	1.5377	0.54169
3.9	4.7061	0.80381		2.6	-0.057127	0.37038														2.6083	1.5858	0.54088
3.9125	4.7248	0.7067		2.6083	-0.035765	0.39475														2.6167	1.6179	0.55377
3.925	4.6173	0.80243		2.6167	-0.030595	0.40537														2.625	1.6289	0.54758
3.9375	4.7435	0.7244		2.625	-0.031286	0.41866														2.6333	1.6252	0.52725
3.95	4.8052	0.76086		2.6333	-0.028373	0.42161														2.6417	1.6853	0.57834
3.9625	4.7941	0.76352		2.6417	-0.048991	0.41245														2.65	1.7036	0.59026
3.975	4.7999	0.73586		2.65	-0.059327	0.41103														2.6583	1.7187	0.60137
3.9875	4.716	0.7919		2.6583	-0.085067	0.41352														2.6667	1.7326	0.57491
4	4.7661	0.69862		2.6667	-0.093405	0.40934														2.675	1.7181	0.58686
4.0125	4.7477	0.75196		2.675	-0.10036	0.40389														2.6833	1.731	0.57161
4.025	4.8352	0.87907		2.6833	-0.093552	0.39871														2.6917	1.7612	0.56028
4.0375	4.8833	0.75558		2.6917	-0.11276	0.37965														2.7	1.7618	0.5937
4.05	4.88	0.86115		2.7	-0.13046	0.3602														2.7083	1.8078	0.60106
4.0625	4.86	0.87014		2.7083	-0.14628	0.35717														2.7167	1.7973	0.58752
4.075	4.872	0.74798		2.7167	-0.15253	0.3579														2.725	1.8347	0.57316
4.0875	4.9867	0.78779		2.725	-0.15507	0.3644														2.7333	1.8356	0.58687
4.1	4.9784	0.85009		2.7333	-0.14318	0.37207														2.7417	1.8406	0.6031
4.1125	5.0175	0.84779		2.7417	-0.14055	0.37498														2.75	1.8723	0.56802
4.125	5.0599	0.78684		2.75	-0.14072	0.3683														2.7583	1.8578	0.55847
4.1375	5.0148	0.76322		2.7583	-0.13222	0.3658														2.7667	1.8184	0.56894
4.15	5.0447	0.77552		2.7667	-0.1377	0.3533														2.775	1.8534	0.58511
4.1625	5.1176	0.74667		2.775	-0.14936	0.33893														2.7833	1.9085	0.56142
4.175	5.0359	0.71312		2.7833	-0.15119	0.34098														2.7917	1.8874	0.53969
4.1875	5.0502	0.70142		2.7917	-0.1599	0.34312														2.8	1.9248	0.54506
4.2	5.0397	0.70494		2.8	-0.16802	0.34418														2.8083	1.9213	0.56648
4.2125	5.1103	0.81558		2.8083	-0.17823	0.33921														2.8167	1.9476	0.55376
4.225	5.1184	0.83983		2.8167	-0.18476	0.34055														2.825	1.9172	0.55668
4.2375	5.0674	0.79335		2.825	-0.18559	0.34018														2.8333	1.9911	0.58441
4.25	5.1707	0.76731		2.8333	-0.1852	0.3484														2.8417	2.013	0.57555
4.2625	5.1599	0.75922		2.8417	-0.20629	0.33904														2.85	2.1181	0.53251
4.275	5.1744	0.80305		2.85	-0.20226	0.34633														2.8583	2.1355	0.55238
4.2875	5.1791	0.76286		2.8583	-0.21286	0.35007														2.8667	2.1424	0.57242
4.3	5.1318	0.79441		2.8667	-0.19642	0.35759														2.875	2.1689	0.57272
4.3125	5.1271	0.84298		2.875	-0.20015	0.36035														2.8833	2.1587	0.57502
4.325	5.1791	0.94811		2.8833	-0.18137	0.35603														2.8917	2.1092	0.59721
4.3375	5.2164	0.78481		2.8917	-0.191	0.34574														2.9	2.0721	0.58994
4.35	5.2094	0.8078		2.9	-0.19086	0.33615														2.9083	2.0419	0.58884
4.3625	5.3117	0.74091		2.9083	-0.18572	0.34501														2.9167	2.0428	0.5885
4.375	5.3868	0.9544		2.9167	-0.16074	0.35213														2.925	2.0887	0.61502
4.3875	5.4386	0.99333		2.925	-0.15521	0.35419														2.9333	2.1107	0.62743
4.4	5.4385	0.95935		2.9333	-0.15552	0.35086														2.9417	2.127	0.59733
4.4125	5.5401	1.0375		2.9417	-0.16216	0.35912														2.95	2.1206	0.6277
4.425	5.5265	1.0192		2.95	-0.18007	0.34438														2.9583	2.1203	0.62526
4.4375	5.5419	0.96728		2.9583	-0.19911	0.31769														2.9667	2.1209	0.64914
4.45	5.4974	0.9734		2.9667	-0.1978	0.3011														2.975	2.1648	0.64392
4.4625	5.4589	0.94133		2.975	-0.18114	0.30071														2.9833	2.1951	0.65068
4.475	5.5664	0.96584		2.9833	-0.16432	0.30339														2.9917	2.1787	0.66145
4.4875	5.5498	0.90613		2.9917	-0.13562	0.31484														3	2.1937	0.66762
4.5	5.5855	0.90371		3	-0.126	0.31816														3.0083	2.2111	0.68483
4.5125	5.5213	0.92533		3.0083	-0.097591	0.3436														3.0167	2.2464	0.68599
4.525	5.6151	0.92967		3.0167	-0.093781	0.35239														3.025	2.2065	0.6662
4.5375	5.5177	0.94477		3.025	-0.10436	0.3568														3.0333	2.244	0.67658
4.55	5.6639	0.99615		3.0333	-0.10448	0.35298														3.0417	2.2487	0.69663
4.5625	5.5981	0.97438		3.0417	-0.082678	0.3625														3.05	2.2718	0.69516
4.575	5.6277	1.0246		3.05	-0.079656	0.3527														3.0583	2.3063	0.69429
4.5875	5.5762	0.96236		3.0583	-0.062243	0.36571														3.0667	2.2795	0.70143
4.6	5.5964	1.0298		3.0667	-0.054707	0.37978														3.075	2.2775	0.70205
4.6125	5.5926	1.0552		3.075	-0.050418	0.39053														3.0833	2.2748	0.66417
4.625	5.697	0.96339		3.0833	-0.056713	0.39069														3.0917	2.2908	0.67173
4.6375	5.6373	1.0151		3.0917	-0.067301	0.38475														3.1	2.3194	0.67273
4.65	5.652	0.9449		3.1	-0.076715	0.36383														3.1083	2.3251	0.69512
4.6625	5.6233	0.95484		3.1083	-0.067899	0.36292														3.1167	2.3697	0.70149
4.675	5.7644	0.85765		3.1167	-0.076936	0.33651														3.125	2.417	0.70424
4.6875	5.6684	0.82816		3.125	-0.080869	0.32837														3.1333	2.4138	0.6947
4.7	5.675	0.90463		3.1333	-0.084543	0.32527														3.1417	2.4	0.68301
4.7125	5.6996	0.86591		3.1417	-0.088759	0.32004														3.15	2.4088	0.68631
4.725	5.6532	0.88558		3.15	-0.080859	0.32155														3.1583	2.4005	0.69863
4.7375	5.639	0.92206		3.1583	-0.060964	0.32631														3.1667	2.448	0.70738
4.75	5.7039	0.97943		3.1667	-0.051799	0.33665														3.175	2.4723	0.69321
4.7625	5.7037	0.82707		3.175	-0.061194	0.33309														3.1833	2.4576	0.67199
4.775	5.5747	0.91679		3.1833	-0.075612	0.33901														3.1917	2.4747	0.68886
4.7875	5.6787	0.83695		3.1917	-0.10212	0.31491														3.2	2.5443	0.70285
4.8	5.6158	0.86429		3.2	-0.1253	0.29699														3.2083	2.582	0.7217
4.8125	5.701	0.8684		3.2083	-0.13709	0.28227														3.2167	2.5579	0.723
4.825	5.684	0.90929		3.2167	-0.13931	0.28683														3.225	2.5703	0.70592
4.8375	5.6504	0.83573		3.225	-0.1429	0.28708														3.2333	2.6109	0.69864
4.85	5.6558	0.9094		3.2333	-0.14299	0.28874														3.2417	2.6423	0.6971
4.8625	5.6226	0.89212		3.2417	-0.1403	0.28828														3.25	2.6554	0.69018
4.875	5.7382	0.82345		3.25	-0.14765	0.2825														3.2583	2.6885	0.67194
4.8875	5.806	0.77844		3.2583	-0.13533	0.2938														3.2667	2.708	0.6529
4.9	5.7173	0.78418		3.2667	-0.11386	0.31533														3.275	2.775	0.62217
4.9125	5.7826	0.80091		3.275	-0.098151	0.32667														3.2833	2.8136	0.61497
4.925	5.8213	0.81497		3.2833	-0.075116	0.34475														3.2917	2.8337	0.60716
4.9375	5.7495	0.87622		3.2917	-0.057854	0.35237														3.3	2.8539	0.63182
4.95	5.7602	0.86381		3.3	-0.070566	0.33766														3.3083	2.8587	0.64792
4.9625	5.7239	0.85841		3.3083	-0.058618	0.3409														3.3167	2.8759	0.62596
4.975	5.8231	0.78902		3.3167	-0.040684	0.36365														3.325	2.8473	0.63424
4.9875	5.7641	0.86689		3.325	-0.062546	0.35843														3.3333	2.861	0.66327
5	5.8353	0.81242		3.3333	-0.06629	0.37155														3.3417	2.8708	0.65416
5.0125	5.8595	0.79146		3.3417	-0.058857	0.3975														3.35	2.8991	0.64891
5.025	5.8336	0.80089		3.35	-0.071862	0.38788														3.3583	2.9329	0.6261
5.0375	5.8672	0.84627		3.3583	-0.088768	0.37644														3.3667	2.8969	0.6299
5.05	5.9236	0.86811		3.3667	-0.080299	0.38568														3.375	2.9248	0.62114
5.0625	5.9918	0.91789		3.375	-0.10222	0.38225														3.3833	2.953	0.63358
5.075	5.9117	0.83511		3.3833	-0.13094	0.36633														3.3917	2.9478	0.64367
5.0875	5.9181	0.80601		3.3917	-0.14606	0.34796														3.4	2.9465	0.61132
5.1	5.8532	0.82911		3.4	-0.15269	0.3286														3.4083	2.9498	0.60521
5.1125	5.8615	0.86298		3.4083	-0.16217	0.31595														3.4167	2.9718	0.5915
5.125	5.8821	0.88149		3.4167	-0.17731	0.30509														3.425	2.9757	0.59019
5.1375	5.9766	0.75466		3.425	-0.17106	0.30003														3.4333	2.9863	0.59511
5.15	5.9785	0.77773		3.4333	-0.14982	0.29958														3.4417	2.9965	0.60073
5.1625	5.988	0.78978		3.4417	-0.12679	0.30239														3.45	3.0312	0.59114
5.175	5.9368	0.80367		3.45	-0.13003	0.29211														3.4583	3.0397	0.56821
5.1875	6.0174	0.77646		3.4583	-0.12775	0.29669														3.4667	3.0639	0.56188
5.2	6.0005	0.80486		3.4667	-0.097141	0.31106														3.475	3.0637	0.55477
5.2125	6.0024	0.85187		3.475	-0.074187	0.32532														3.4833	3.0387	0.58491
5.225	6.0275	0.8507		3.4833	-0.056557	0.33081														3.4917	3.0361	0.57321
5.2375	6.0482	0.80914		3.4917	-0.02593	0.37153														3.5	3.0732	0.59114
5.25	6.0585	0.81151		3.5	-0.0069435	0.39354														3.5083	3.0636	0.58806
5.2625	6.0302	0.79863		3.5083	-0.0024379	0.39944														3.5167	3.065	0.59164
5.275	5.9348	0.86476		3.5167	-0.01763	0.38524														3.525	3.0899	0.59302
5.2875	6.1166	0.76357		3.525	-0.044516	0.37287														3.5333	3.0928	0.59019
5.3	6.0319	0.82907		3.5333	-0.068396	0.35563														3.5417	3.102	0.5801
5.3125	5.9908	0.84479		3.5417	-0.081668	0.347														3.55	3.0963	0.59883
5.325	6.0734	0.86986		3.55	-0.082789	0.34351														3.5583	3.1271	0.59648
5.3375	6.1632	0.81564		3.5583	-0.077616	0.35285														3.5667	3.1367	0.61177
5.35	6.1628	0.81727		3.5667	-0.084461	0.35696														3.575	3.1371	0.62056
5.3625	6.27	0.80565		3.575	-0.080666	0.36936														3.5833	3.1403	0.59533
5.375	6.1704	0.74633		3.5833	-0.087969	0.37807														3.5917	3.1981	0.61284
5.3875	6.141	0.809		3.5917	-0.095783	0.36828														3.6	3.2413	0.61539
5.4	6.2098	0.79149		3.6	-0.097315	0.35625														3.6083	3.2386	0.6433
5.4125	6.1703	0.72491		3.6083	-0.096746	0.35098														3.6167	3.2482	0.66267
5.425	6.2293	0.7704		3.6167	-0.097582	0.34697														3.625	3.2472	0.64845
5.4375	6.3247	0.65946		3.625	-0.090485	0.35035														3.6333	3.2416	0.66091
5.45	6.2833	0.75329		3.6333	-0.076669	0.3584														3.6417	3.2303	0.67348
5.4625	6.2466	0.79044		3.6417	-0.072239	0.35586														3.65	3.2513	0.69276
5.475	6.3399	0.79243		3.65	-0.068975	0.35763														3.6583	3.2846	0.69387
5.4875	6.3152	0.7733		3.6583	-0.077266	0.35146														3.6667	3.3092	0.69718
5.5	6.4656	0.7678		3.6667	-0.086996	0.34744														3.675	3.3297	0.6879
5.5125	6.4294	0.77362		3.675	-0.10372	0.34566														3.6833	3.2888	0.68652
5.525	6.4241	0.79198		3.6833	-0.1102	0.34876														3.6917	3.3453	0.6913
5.5375	6.4481	0.7159		3.6917	-0.11115	0.35028														3.7	3.3429	0.67761
5.55	6.4632	0.82243		3.7	-0.1199	0.34796														3.7083	3.3466	0.70058
5.5625	6.463	0.76366		3.7083	-0.11814	0.35198														3.7167	3.3423	0.70162
5.575	6.4147	0.7117		3.7167	-0.12563	0.35694														3.725	3.3957	0.68357
5.5875	6.3833	0.75384		3.725	-0.12799	0.35131														3.7333	3.3871	0.67244
5.6	6.4489	0.72764		3.7333	-0.13631	0.33893														3.7417	3.4041	0.68663
5.6125	6.513	0.67795		3.7417	-0.14166	0.32717														3.75	3.364	0.7031
5.625	6.5295	0.72728		3.75	-0.15521	0.32412														3.7583	3.3667	0.7131
5.6375	6.4372	0.77843		3.7583	-0.17536	0.31494														3.7667	3.3684	0.70265
5.65	6.4861	0.79975		3.7667	-0.18125	0.31674														3.775	3.3992	0.70382
5.6625	6.4669	0.74714		3.775	-0.18183	0.30965														3.7833	3.3838	0.70933
5.675	6.4406	0.69971		3.7833	-0.18813	0.30036														3.7917	3.3807	0.73431
5.6875	6.4868	0.73962		3.7917	-0.1897	0.29186														3.8	3.39	0.75686
5.7	6.6257	0.80711		3.8	-0.1891	0.2948														3.8083	3.3522	0.79064
5.7125	6.5259	0.85572		3.8083	-0.18947	0.28879														3.8167	3.3493	0.80406
5.725	6.4878	0.69311		3.8167	-0.19141	0.29279														3.825	3.3197	0.81316
5.7375	6.4976	0.66092		3.825	-0.1776	0.30389														3.8333	3.3276	0.80812
5.75	6.3895	0.69		3.8333	-0.18528	0.3088														3.8417	3.3669	0.80205
5.7625	6.3943	0.74567		3.8417	-0.1961	0.31143														3.85	3.3933	0.8224
5.775	6.445	0.71787		3.85	-0.20587	0.30109														3.8583	3.3986	0.8271
5.7875	6.4629	0.64177		3.8583	-0.21702	0.29665														3.8667	3.4042	0.83631
5.8	6.5351	0.66305		3.8667	-0.21409	0.28944														3.875	3.4296	0.81789
5.8125	6.5158	0.77188		3.875	-0.22369	0.2843														3.8833	3.4181	0.80961
5.825	6.5281	0.755		3.8833	-0.21898	0.27896														3.8917	3.4464	0.82422
5.8375	6.581	0.78442		3.8917	-0.22034	0.27628														3.9	3.415	0.83106
5.85	6.5916	0.73476		3.9	-0.21815	0.27595														3.9083	3.4433	0.82094
5.8625	6.5715	0.76193		3.9083	-0.21833	0.27371														3.9167	3.4558	0.82843
5.875	6.5766	0.71497		3.9167	-0.20302	0.28243														3.925	3.4737	0.8379
5.8875	6.6676	0.7428		3.925	-0.19506	0.28892														3.9333	3.4606	0.818
5.9	6.6198	0.64346		3.9333	-0.19333	0.29428														3.9417	3.4436	0.85436
5.9125	6.6024	0.66453		3.9417	-0.18994	0.29661														3.95	3.4908	0.83992
5.925	6.6596	0.64016		3.95	-0.18534	0.2971														3.9583	3.5232	0.80155
5.9375	6.5716	0.60997		3.9583	-0.17192	0.30277														3.9667	3.5109	0.8023
5.95	6.5771	0.56426		3.9667	-0.15079	0.30475														3.975	3.5636	0.76678
5.9625	6.5851	0.51837		3.975	-0.13415	0.30611														3.9833	3.5932	0.75106
5.975	6.5866	0.46945		3.9833	-0.1261	0.29855														3.9917	3.5993	0.74648
5.9875	6.6481	0.49683		3.9917	-0.13017	0.29702														4	3.6127	0.76105
6	6.6071	0.52755		4	-0.13725	0.29739														4.0083	3.6339	0.78343
				4.0083	-0.1585	0.29703														4.0167	3.6099	0.73765
				4.0167	-0.17318	0.29493														4.025	3.6552	0.74622
				4.025	-0.17731	0.29412														4.0333	3.6916	0.73692
				4.0333	-0.17624	0.28959														4.0417	3.6652	0.74885
				4.0417	-0.16477	0.2857														4.05	3.6826	0.76798
				4.05	-0.16054	0.28214														4.0583	3.6615	0.76523
				4.0583	-0.15479	0.27953														4.0667	3.688	0.77786
				4.0667	-0.15193	0.28404														4.075	3.6918	0.78507
				4.075	-0.13616	0.28997														4.0833	3.6731	0.76403
				4.0833	-0.13864	0.28809														4.0917	3.7068	0.74987
				4.0917	-0.14115	0.28214														4.1	3.7147	0.76945
				4.1	-0.15744	0.27692														4.1083	3.7374	0.75315
				4.1083	-0.16348	0.2695														4.1167	3.7137	0.75526
				4.1167	-0.16151	0.27455														4.125	3.7415	0.76014
				4.125	-0.14625	0.2789														4.1333	3.7554	0.75648
				4.1333	-0.13051	0.28822														4.1417	3.7277	0.77953
				4.1417	-0.11579	0.28746														4.15	3.7006	0.80006
				4.15	-0.10003	0.28746														4.1583	3.7379	0.77236
				4.1583	-0.098105	0.28228														4.1667	3.7955	0.7384
				4.1667	-0.084213	0.29236														4.175	3.7867	0.74773
				4.175	-0.086564	0.29313														4.1833	3.795	0.73943
				4.1833	-0.072983	0.29283														4.1917	3.8083	0.73717
				4.1917	-0.064552	0.28798														4.2	3.8326	0.73394
				4.2	-0.052866	0.28603														4.2083	3.8338	0.74036
				4.2083	-0.053474	0.28288														4.2167	3.8246	0.74345
				4.2167	-0.023284	0.29321														4.225	3.8343	0.72427
				4.225	-0.0069158	0.29362														4.2333	3.8426	0.73745
				4.2333	-0.011023	0.28823														4.2417	3.8784	0.75277
				4.2417	-0.030742	0.27863														4.25	3.878	0.72396
				4.25	-0.050989	0.2763														4.2583	3.8727	0.74212
				4.2583	-0.06686	0.27609														4.2667	3.8612	0.76538
				4.2667	-0.097591	0.26725														4.275	3.8582	0.73444
				4.275	-0.11694	0.26094														4.2833	3.8882	0.7535
				4.2833	-0.12621	0.25156														4.2917	3.9025	0.74241
				4.2917	-0.14183	0.24336														4.3	3.9213	0.72808
				4.3	-0.15192	0.23092														4.3083	3.9157	0.73426
				4.3083	-0.15666	0.22854														4.3167	3.9445	0.71207
				4.3167	-0.16434	0.21869														4.325	3.9515	0.71119
				4.325	-0.16467	0.21698														4.3333	3.9613	0.70007
				4.3333	-0.15177	0.23126														4.3417	3.9743	0.67127
				4.3417	-0.14268	0.23543														4.35	3.944	0.7085
				4.35	-0.1452	0.2325														4.3583	4.0035	0.72247
				4.3583	-0.13131	0.23977														4.3667	3.9966	0.73018
				4.3667	-0.12926	0.24365														4.375	3.9605	0.74898
				4.375	-0.14105	0.24353														4.3833	3.986	0.76392
				4.3833	-0.1502	0.24247														4.3917	3.982	0.74962
				4.3917	-0.14014	0.25412														4.4	3.9968	0.74252
				4.4	-0.13983	0.24301														4.4083	4.0565	0.68006
				4.4083	-0.13018	0.24926														4.4167	4.0552	0.66868
				4.4167	-0.12019	0.26517														4.425	4.0643	0.66717
				4.425	-0.1249	0.27305														4.4333	4.0888	0.65246
				4.4333	-0.14129	0.27162														4.4417	4.0754	0.63833
				4.4417	-0.14545	0.27016														4.45	4.1038	0.64522
				4.45	-0.13933	0.27591														4.4583	4.1148	0.6468
				4.4583	-0.14116	0.2607														4.4667	4.1207	0.62817
				4.4667	-0.14628	0.25211														4.475	4.1362	0.62203
				4.475	-0.16836	0.23867														4.4833	4.0881	0.68835
				4.4833	-0.18131	0.23291														4.4917	4.0759	0.69664
				4.4917	-0.19197	0.2212														4.5	4.055	0.71786
				4.5	-0.18251	0.22341														4.5083	4.0284	0.72946
				4.5083	-0.1666	0.2333														4.5167	4.0334	0.71976
				4.5167	-0.147	0.24647														4.525	4.0781	0.72556
				4.525	-0.1459	0.24464														4.5333	4.072	0.72295
				4.5333	-0.14508	0.24151														4.5417	4.0743	0.7292
				4.5417	-0.14491	0.23973														4.55	4.0536	0.73319
				4.55	-0.14208	0.23734														4.5583	4.074	0.73869
				4.5583	-0.14728	0.22735														4.5667	4.1256	0.72224
				4.5667	-0.13215	0.22316														4.575	4.0885	0.76285
				4.575	-0.12915	0.22009														4.5833	4.082	0.73289
				4.5833	-0.13081	0.22144														4.5917	4.0701	0.72338
				4.5917	-0.12617	0.2395														4.6	4.0876	0.74458
				4.6	-0.12945	0.2523														4.6083	4.1136	0.73858
				4.6083	-0.13253	0.26062														4.6167	4.1083	0.71507
				4.6167	-0.1321	0.26692														4.625	4.1382	0.70097
				4.625	-0.12538	0.27227														4.6333	4.1198	0.72222
				4.6333	-0.1332	0.25198														4.6417	4.1573	0.72428
				4.6417	-0.14224	0.23202														4.65	4.1365	0.74036
				4.65	-0.14325	0.22488														4.6583	4.1567	0.72986
				4.6583	-0.14017	0.23031														4.6667	4.1505	0.71799
				4.6667	-0.13463	0.23334														4.675	4.1773	0.70334
				4.675	-0.10148	0.25032														4.6833	4.1816	0.71442
				4.6833	-0.082844	0.25657														4.6917	4.1693	0.73525
				4.6917	-0.067329	0.26552														4.7	4.1855	0.72035
				4.7	-0.053833	0.26717														4.7083	4.1822	0.68368
				4.7083	-0.051992	0.26625														4.7167	4.2081	0.70658
				4.7167	-0.069021	0.25755														4.725	4.2013	0.70853
				4.725	-0.084075	0.25195														4.7333	4.199	0.70956
				4.7333	-0.091146	0.25234														4.7417	4.201	0.69349
				4.7417	-0.099169	0.24853														4.75	4.2632	0.72452
				4.75	-0.10263	0.2525														4.7583	4.2479	0.71506
				4.7583	-0.10425	0.24979														4.7667	4.2463	0.70928
				4.7667	-0.093589	0.26058														4.775	4.255	0.70683
				4.775	-0.099224	0.25704														4.7833	4.2503	0.70677
				4.7833	-0.11794	0.24473														4.7917	4.2744	0.68255
				4.7917	-0.13293	0.23619														4.8	4.2381	0.70632
				4.8	-0.15082	0.23115														4.8083	4.2538	0.69057
				4.8083	-0.17002	0.21345														4.8167	4.2854	0.66893
				4.8167	-0.2039	0.18877														4.825	4.3096	0.66704
				4.825	-0.20944	0.18153														4.8333	4.3342	0.67537
				4.8333	-0.21411	0.18146														4.8417	4.3414	0.6985
				4.8417	-0.18794	0.19637														4.85	4.3625	0.68705
				4.85	-0.16888	0.20755														4.8583	4.4383	0.60205
				4.8583	-0.13595	0.22486														4.8667	4.3855	0.61329
				4.8667	-0.12743	0.22568														4.875	4.3806	0.60161
				4.875	-0.10446	0.2325														4.8833	4.3604	0.62284
				4.8833	-0.10325	0.23359														4.8917	4.394	0.66262
				4.8917	-0.10796	0.23422														4.9	4.3856	0.6198
				4.9	-0.12195	0.24275														4.9083	4.4101	0.60707
				4.9083	-0.1329	0.25333														4.9167	4.3816	0.6056
				4.9167	-0.14249	0.25871														4.925	4.3938	0.62072
				4.925	-0.15249	0.26181														4.9333	4.3674	0.67128
				4.9333	-0.15468	0.26805														4.9417	4.3987	0.65616
				4.9417	-0.16628	0.25853														4.95	4.4158	0.62826
				4.95	-0.16135	0.25537														4.9583	4.5099	0.58704
				4.9583	-0.16483	0.24943														4.9667	4.5233	0.56757
				4.9667	-0.17442	0.24068														4.975	4.5537	0.56673
				4.975	-0.16453	0.24124														4.9833	4.5299	0.55775
				4.9833	-0.14142	0.24172														4.9917	4.5222	0.59602
				4.9917	-0.1316	0.2471														5	4.5206	0.60241
				5	-0.12336	0.25214														5.0083	4.5386	0.5871
				5.0083	-0.11313	0.26774														5.0167	4.5172	0.58803
				5.0167	-0.10512	0.26951														5.025	4.5424	0.59786
				5.025	-0.10652	0.27154														5.0333	4.5154	0.62754
				5.0333	-0.11209	0.27341														5.0417	4.525	0.59976
				5.0417	-0.12024	0.27591														5.05	4.5087	0.60186
				5.05	-0.14196	0.27268														5.0583	4.5094	0.5998
				5.0583	-0.149	0.26628														5.0667	4.5522	0.59346
				5.0667	-0.14241	0.27397														5.075	4.5468	0.58759
				5.075	-0.14747	0.27225														5.0833	4.5414	0.62146
				5.0833	-0.16824	0.27595														5.0917	4.5586	0.6114
				5.0917	-0.18795	0.28153														5.1	4.5072	0.62773
				5.1	-0.20792	0.28588														5.1083	4.5503	0.58234
				5.1083	-0.23514	0.28141														5.1167	4.5518	0.58667
				5.1167	-0.23556	0.28142														5.125	4.5365	0.59175
				5.125	-0.23062	0.27807														5.1333	4.5651	0.60089
				5.1333	-0.21528	0.27368														5.1417	4.5614	0.58396
				5.1417	-0.20568	0.26371														5.15	4.5677	0.57197
				5.15	-0.19617	0.26581														5.1583	4.5541	0.58005
				5.1583	-0.20101	0.26281														5.1667	4.5645	0.55676
				5.1667	-0.19516	0.27969														5.175	4.5877	0.56731
				5.175	-0.20054	0.28686														5.1833	4.5791	0.55439
				5.1833	-0.19698	0.29534														5.1917	4.582	0.56458
				5.1917	-0.19308	0.29345														5.2	4.5683	0.57707
				5.2	-0.17437	0.30582														5.2083	4.5534	0.58827
				5.2083	-0.17364	0.30689														5.2167	4.5392	0.60729
				5.2167	-0.16146	0.32134														5.225	4.5513	0.60886
				5.225	-0.15382	0.31926														5.2333	4.5637	0.59396
				5.2333	-0.15828	0.321														5.2417	4.602	0.52955
				5.2417	-0.15835	0.32218														5.25	4.6315	0.53095
				5.25	-0.16108	0.33417														5.2583	4.6076	0.52585
				5.2583	-0.16211	0.33503														5.2667	4.5662	0.60729
				5.2667	-0.16796	0.33164														5.275	4.5249	0.65937
				5.275	-0.17751	0.32229														5.2833	4.5224	0.66165
				5.2833	-0.1864	0.31561														5.2917	4.4954	0.6755
				5.2917	-0.19374	0.31763														5.3	4.5163	0.674
				5.3	-0.19302	0.31509														5.3083	4.5343	0.66447
				5.3083	-0.18772	0.31251														5.3167	4.542	0.65845
				5.3167	-0.18306	0.31252														5.325	4.5512	0.66151
				5.325	-0.17514	0.30937														5.3333	4.5369	0.653
				5.3333	-0.18087	0.30466														5.3417	4.5673	0.66484
				5.3417	-0.18413	0.28648														5.35	4.57	0.6755
				5.35	-0.19025	0.28056														5.3583	4.5806	0.64673
				5.3583	-0.18697	0.27555														5.3667	4.5686	0.64512
				5.3667	-0.18366	0.26765														5.375	4.6032	0.65154
				5.375	-0.1761	0.25411														5.3833	4.6025	0.65574
				5.3833	-0.15269	0.2439														5.3917	4.6098	0.64166
				5.3917	-0.1406	0.23511														5.4	4.5824	0.64451
				5.4	-0.14103	0.22325														5.4083	4.5985	0.65411
				5.4083	-0.1445	0.21711														5.4167	4.6164	0.63094
				5.4167	-0.13522	0.21336														5.425	4.6201	0.63894
				5.425	-0.12002	0.21091														5.4333	4.6146	0.6277
				5.4333	-0.10078	0.21836														5.4417	4.6532	0.62242
				5.4417	-0.089503	0.23385														5.45	4.6533	0.63488
				5.45	-0.094975	0.23443														5.4583	4.6641	0.61586
				5.4583	-0.096177	0.2325														5.4667	4.6591	0.5971
				5.4667	-0.092101	0.23092														5.475	4.7039	0.57636
				5.475	-0.081714	0.22817														5.4833	4.6647	0.61461
				5.4833	-0.085342	0.21807														5.4917	4.6448	0.61605
				5.4917	-0.066455	0.21197														5.5	4.6607	0.61921
				5.5	-0.050749	0.21331														5.5083	4.6726	0.60273
				5.5083	-0.045142	0.19948														5.5167	4.6359	0.59847
				5.5167	-0.052369	0.19002														5.525	4.6588	0.58957
				5.525	-0.046919	0.18513														5.5333	4.6772	0.58167
				5.5333	-0.035977	0.1834														5.5417	4.6491	0.57296
				5.5417	-0.036308	0.17565														5.55	4.6684	0.58558
				5.55	-0.026474	0.17235														5.5583	4.6812	0.57446
				5.5583	-0.037174	0.17313														5.5667	4.6925	0.58849
				5.5667	-0.033747	0.17945														5.575	4.721	0.58505
				5.575	-0.057219	0.17637														5.5833	4.7482	0.56811
				5.5833	-0.075961	0.1828														5.5917	4.7769	0.56989
				5.5917	-0.092946	0.18363														5.6	4.7781	0.55142
				5.6	-0.091826	0.19267														5.6083	4.7726	0.55516
				5.6083	-0.091927	0.19526														5.6167	4.7935	0.5634
				5.6167	-0.085434	0.20403														5.625	4.7869	0.52733
				5.625	-0.089181	0.20814														5.6333	4.778	0.54574
				5.6333	-0.098811	0.19989														5.6417	4.7725	0.56371
				5.6417	-0.085232	0.19657														5.65	4.8103	0.54945
				5.65	-0.075585	0.19707														5.6583	4.8108	0.54591
				5.6583	-0.072864	0.18999														5.6667	4.7732	0.53435
				5.6667	-0.084286	0.19176														5.675	4.8225	0.53433
				5.675	-0.076099	0.18878														5.6833	4.7971	0.51788
				5.6833	-0.084451	0.17743														5.6917	4.7915	0.51523
				5.6917	-0.082329	0.16908														5.7	4.8344	0.52489
				5.7	-0.078176	0.16652														5.7083	4.8349	0.49701
				5.7083	-0.085462	0.15508														5.7167	4.8636	0.48535
				5.7167	-0.08492	0.14368														5.725	4.8658	0.51209
				5.725	-0.0787	0.14431														5.7333	4.8679	0.48445
				5.7333	-0.064036	0.14056														5.7417	4.8911	0.50968
				5.7417	-0.075033	0.13102														5.75	4.897	0.5054
				5.75	-0.074665	0.13191														5.7583	4.9069	0.46985
				5.7583	-0.084497	0.13257														5.7667	4.9322	0.45476
				5.7667	-0.077919	0.13238														5.775	4.9231	0.42881
				5.775	-0.074298	0.12709														5.7833	4.932	0.46006
				5.7833	-0.064349	0.12913														5.7917	4.9363	0.44119
				5.7917	-0.059409	0.12969														5.8	4.941	0.45541
				5.8	-0.052434	0.12564														5.8083	4.9325	0.44043
				5.8083	-0.058048	0.11712														5.8167	4.9493	0.40178
				5.8167	-0.05259	0.11055														5.825	4.966	0.37715
				5.825	-0.052977	0.1089														5.8333	4.9655	0.37866
				5.8333	-0.040767	0.10455														5.8417	4.9728	0.3791
				5.8417	-0.0433	0.10797														5.85	5.0016	0.34007
				5.85	-0.044369	0.1092														5.8583	4.9829	0.37045
				5.8583	-0.044746	0.12095														5.8667	4.9355	0.40875
				5.8667	-0.03933	0.12838														5.875	4.9645	0.39208
				5.875	-0.05248	0.13125														5.8833	4.9548	0.41207
				5.8833	-0.055195	0.1313														5.8917	4.9598	0.40744
				5.8917	-0.053916	0.13391														5.9	4.9193	0.42043
				5.9	-0.050197	0.13421														5.9083	4.9239	0.42338
				5.9083	-0.061038	0.14011														5.9167	4.9182	0.40544
				5.9167	-0.06274	0.15349														5.925	4.9115	0.42737
				5.925	-0.077202	0.16294														5.9333	4.929	0.41738
				5.9333	-0.07847	0.16688														5.9417	4.951	0.40233
				5.9417	-0.073774	0.16545														5.95	4.9336	0.40369
				5.95	-0.075824	0.16102														5.9583	4.9198	0.41737
				5.9583	-0.094966	0.15299														5.9667	4.961	0.39399
				5.9667	-0.10671	0.1561														5.975	4.9566	0.42051
				5.975	-0.10947	0.158														5.9833	4.9557	0.40918
				5.9833	-0.10853	0.15769														5.9917	4.9417	0.39662
				5.9917	-0.092211	0.1578														6	4.9548	0.41897
				6	-0.074978	0.15922

## Sheet: Figure 6
Figure 6a										Figure 6b										Figure 6c										Figure 6d										Figure 6e					Figure 6f
Time (h)	Experimental H2O2 concentration (μM)	Standard Error	Modelled H2O2 concentration(μM)	Residual	Experimental SA concentration (μM)	Standard Error	Modelled SA concentration(μM)	Residual		Time (h)	Experimental H2O2 concentration (μM)	Standard Error	Modelled H2O2 concentration(μM)	Residual	Experimental SA concentration (μM)	Standard Error	Modelled SA concentration(μM)	Residual		Time (h)	Experimental H2O2 concentration (μM)	Standard Error	Modelled H2O2 concentration(μM)	Residual	Experimental SA concentration (μM)	Standard Error	Modelled SA concentration(μM)	Residual		Time (h)	Experimental H2O2 concentration (μM)	Standard Error	Modelled H2O2 concentration(μM)	Residual	Experimental SA concentration (μM)	Standard Error	Modelled SA concentration(μM)	Residual		Type of Stress	Experimental FWHM (min)	Standard Error	Modelled FWHM (min)		Type of Stress	Experimental H2O2 production rate (μM/h)	Standard Error	Modelled H2O2 production rate (μM/h)
0	0.24135	1.3866	0.0127348	-0.228615	0.11646	0.03532	2.93e-11	-0.116		0	-0.042103	0.20132	0.194075	0.236178	0.0017641	0.76784	3.11e-05	-0.00173297		0	0.050462	0.093381	0.122	0.0714837	-0.035894	0.2744	0.00133	0.0372243		0	0.011209	1.4185	0.00808	-0.00312819	0.0056161	0.26943	2.95e-07	-0.00562		Wounding	17.5	1.3375	18		Wounding	54.23	7.3672	50.302
0.0083333	0.17594	1.4303	0.0152689	-0.160671	0.1175	0.044473	4.06e-11	-0.117		0.016667	-0.044519	0.22277	0.230967	0.275487	0.0059348	0.75175	3.8e-05	-0.00589685		0.0083333	0.042338	0.098605	0.133	0.0906273	-0.040519	0.31616	0.00147	0.041986		0.0083333	0.02036	1.4158	0.0115	-0.00890897	0.0081385	0.27391	5.85e-07	-0.00814		Xcc	30	2.8866	27		Xcc	26.141	4.2637	26.702
0.016667	0.11064	1.474	0.0183053	-0.0923347	0.11854	0.053631	5.53e-11	-0.119		0.033333	-0.055856	0.2442	0.274786	0.330642	0.010107	0.73567	4.62e-05	-0.0100608		0.016667	0.034223	0.10384	0.145	0.110768	-0.045133	0.30899	0.00162	0.0467499		0.016667	0.029504	1.4132	0.0162	-0.0132813	0.010661	0.27839	1.07e-06	-0.0107		Light	32	1.1546	32.5		Light	26.115	0.86856	23.794
0.025	0.045469	1.5176	0.021949	-0.02352	0.11958	0.062797	7.44e-11	-0.12		0.05	-0.064744	0.2656	0.326755	0.391499	0.01428	0.71959	5.6e-05	-0.014224		0.025	0.026124	0.10908	0.158	0.131994	-0.049746	0.34936	0.00178	0.0515273		0.025	0.038637	1.4105	0.023	-0.0156629	0.013189	0.28287	1.86e-06	-0.0132		Heat	33	1.4435	31.5		Heat	105.64	13.057	88.729
0.033333	-0.019654	1.5612	0.0263117	0.0459657	0.12062	0.071969	9.88e-11	-0.121		0.066667	-0.075593	0.31288	0.388419	0.464012	0.018454	0.70352	6.79e-05	-0.0183862		0.033333	0.018004	0.1143	0.172	0.154401	-0.054367	0.38006	0.00196	0.056328		0.033333	0.047793	1.4078	0.0325	-0.0152655	0.015713	0.28736	3.09e-06	-0.0157
0.041667	0.0066885	1.4848	0.0315376	0.0248491	0.12166	0.081147	1.3e-10	-0.122		0.083333	-0.059454	0.37021	0.461309	0.520763	0.022629	0.68746	8.2e-05	-0.022547		0.041667	0.009894	0.11954	0.188	0.178093	-0.058977	0.4288	0.00216	0.061135		0.041667	0.056942	1.4051	0.046	-0.0109192	0.018237	0.29184	4.97e-06	-0.0182
0.05	0.0068101	1.4581	0.0378076	0.0309974	0.12271	0.090332	1.69e-10	-0.123		0.1	-0.049018	0.43705	0.547562	0.59658	0.026805	0.67141	9.9e-05	-0.026706		0.05	0.0063684	0.12482	0.205	0.198632	-0.063586	0.44769	0.00237	0.0659601		0.05	0.065323	1.4024	0.0651	-0.000261033	0.020761	0.29633	7.78e-06	-0.0208
0.058333	-0.010785	1.4453	0.045309	0.056094	0.12375	0.099524	2.18e-10	-0.124		0.11667	0.0074043	0.53895	0.649321	0.641917	0.030983	0.65536	0.000119	-0.0308637		0.058333	0.018082	0.1301	0.224	0.205431	-0.065094	0.47105	0.00261	0.0677044		0.058333	0.070712	1.3997	0.0919	0.0211671	0.023286	0.30083	1.19e-05	-0.0233
0.066667	-0.028402	1.4326	0.0542911	0.0826931	0.12479	0.10872	2.79e-10	-0.125		0.13333	0.068699	0.63355	0.769044	0.700345	0.041679	0.65818	0.000144	-0.0415355		0.066667	0.018871	0.13537	0.244	0.224798	-0.053511	0.44276	0.00287	0.0563797		0.066667	0.078201	1.397	0.13	0.0514341	0.025816	0.30532	1.8e-05	-0.0258
0.075	-0.046018	1.4199	0.0650706	0.111089	0.12583	0.11793	3.55e-10	-0.126		0.15	0.15952	0.73369	0.909766	0.750246	0.057614	0.67615	0.000173	-0.0574415		0.075	0.019652	0.14064	0.266	0.245993	-0.041919	0.43154	0.00315	0.0450709		0.075	0.085679	1.3942	0.182	0.0968168	0.028341	0.30982	2.68e-05	-0.0283
0.083333	-0.02608	1.4091	0.0779472	0.104027	0.13274	0.1366	4.48e-10	-0.133		0.16667	0.30578	0.83473	1.0745	0.768718	0.07177	0.69281	0.000207	-0.0715629		0.083333	0.020433	0.14597	0.29	0.269124	-0.030318	0.42692	0.00346	0.0337796		0.083333	0.093179	1.3915	0.256	0.163107	0.031445	0.31434	3.95e-05	-0.0314
0.091667	0.0063855	1.3985	0.0933708	0.0869853	0.14116	0.15715	5.64e-10	-0.141		0.18333	0.60424	0.92601	1.26655	0.66231	0.071594	0.69864	0.000248335	-0.0713457		0.091667	0.015307	0.15126	0.316	0.300264	-0.018709	0.40766	0.0038	0.0225093		0.091667	0.10541	1.3888	0.359	0.253367	0.036698	0.31849	5.77e-05	-0.0366
0.1	0.017399	1.3875	0.111817	0.0944182	0.14957	0.17775	7.05e-10	-0.15		0.2	1.3815	1.0153	1.4898	0.108297	0.071417	0.70447	0.000297423	-0.0711196		0.1	0.0050599	0.15655	0.344	0.338831	-0.0067773	0.4014	0.00417	0.0109482		0.1	0.12306	1.3863	0.5	0.376505	0.041952	0.32124	8.36e-05	-0.0419
0.10833	0.028436	1.3764	0.133862	0.105427	0.15799	0.19839	8.79e-10	-0.158		0.21667	2.1356	1.1093	1.74749	-0.388114	0.062884	0.70489	0.000355941	-0.0625281		0.10833	9.7801e-05	0.16181	0.375	0.374542	0.0056623	0.38102	0.00458	-0.00108671		0.10833	0.13569	1.3837	0.691	0.555197	0.047203	0.32399	0.0001203	-0.0471
0.11667	0.039441	1.3654	0.16016	0.120719	0.16641	0.21909	1.09e-09	-0.166		0.23333	2.9391	1.1782	2.04339	-0.895714	0.050182	0.70262	0.00042541	-0.0497566		0.11667	-0.0048638	0.16714	0.408	0.412936	0.018116	0.36807	0.00502	-0.0130974		0.11667	0.11556	1.3807	0.947	0.831575	0.052461	0.32673	0.0001724	-0.0523
0.125	0.064795	1.3582	0.19161	0.126815	0.17172	0.25062	1.35e-09	-0.172		0.25	3.4163	1.2514	2.38013	-1.03617	0.035337	0.69852	0.000508072	-0.0348289		0.125	-0.0098383	0.17245	0.444	0.454259	0.03058	0.3796	0.0055	-0.0250768		0.125	0.22529	1.3794	1.28	1.05704	0.057002	0.32947	0.0002454	-0.0568
0.13333	0.11957	1.3529	0.229025	0.109455	0.17493	0.28739	1.66e-09	-0.175		0.26667	3.8765	1.296	2.76047	-1.11603	0.013	0.68805	0.000606139	-0.0123939		0.13333	0.00034676	0.17777	0.484	0.483467	0.043049	0.37077	0.00603	-0.0370173		0.13333	0.45353	1.3806	1.71	1.25573	0.060567	0.33213	0.0003476	-0.0602
0.14167	0.15126	1.3453	0.273596	0.122336	0.17814	0.32426	2.04e-09	-0.178		0.28333	4.339	1.3367	3.1846	-1.1544	-0.0092972	0.67762	0.000722316	0.0100195		0.14167	0.011147	0.18312	0.527	0.515374	0.055964	0.34628	0.00661	-0.0493556		0.14167	0.9564	1.3873	2.24	1.2791	0.064127	0.3347	0.0004899	-0.0636
0.15	0.18296	1.3377	0.326625	0.143665	0.18135	0.36123	2.5e-09	-0.181		0.3	4.6996	1.3686	3.65187	-1.04773	-0.025865	0.66553	0.000859972	0.026725		0.15	0.015992	0.18852	0.573	0.55689	0.0692	0.3442	0.00724	-0.0619598		0.15	1.8007	1.4016	2.86	1.05468	0.067693	0.33728	0.0006857	-0.067
0.15833	0.21469	1.3301	0.389508	0.174818	0.18456	0.3983	3.06e-09	-0.185		0.31667	5.1493	1.3875	4.15961	-0.989685	-0.040795	0.65299	0.00102261	0.0418176		0.15833	0.020838	0.19389	0.623	0.602187	0.082452	0.34957	0.00793	-0.074523		0.15833	2.9132	1.4238	3.55	0.638519	0.07126	0.33986	0.0009528	-0.0703
0.16667	0.24615	1.3159	0.463965	0.217815	0.19008	0.43061	3.73e-09	-0.19		0.33333	5.5758	1.4094	4.69913	-0.876666	-0.055535	0.63866	0.00121455	0.0567496		0.16667	0.025684	0.19925	0.677	0.651588	0.095715	0.31678	0.00868	-0.0870347		0.16667	4.1237	1.4516	4.29	0.167593	0.074544	0.34243	0.001314	-0.0732
0.175	0.070916	1.2905	0.552065	0.481149	0.19916	0.45848	4.55e-09	-0.199		0.35	5.903	1.4143	5.26384	-0.639163	-0.069968	0.6207	0.0014406	0.0714086		0.175	0.028489	0.20462	0.736	0.70749	0.10899	0.32665	0.0095	-0.0994896		0.175	5.2328	1.4813	5.03	-0.206125	0.077667	0.3459	0.001793	-0.0759
0.18333	0.38751	1.2785	0.655733	0.268223	0.20825	0.48643	5.53e-09	-0.208		0.36667	6.3269	1.4217	5.83829	-0.48861	-0.084378	0.60278	0.00170633	0.0860843		0.18333	0.032061	0.21005	0.799	0.767224	0.12193	0.35727	0.0104	-0.111536		0.18333	6.1273	1.509	5.71	-0.413822	0.08079	0.3498	0.002421	-0.0784
0.19167	0.54827	1.2662	0.777409	0.229139	0.21735	0.51445	6.71e-09	-0.217		0.38333	6.7295	1.4275	6.40714	-0.322359	-0.10083	0.58563	0.0020176	0.102848		0.19167	0.035906	0.21545	0.868	0.83165	0.13478	0.34608	0.0114	-0.123411		0.19167	6.7741	1.5322	6.32	-0.457116	0.083914	0.35371	0.003233	-0.0807
0.2	0.78613	1.2553	0.919873	0.133743	0.22645	0.54256	8.13e-09	-0.226		0.4	7.1816	1.4329	6.95027	-0.231334	-0.11753	0.56861	0.0023822	0.119912		0.2	0.039773	0.22085	0.941	0.901426	0.14764	0.34693	0.0124	-0.135207		0.2	7.213	1.5501	6.81	-0.400392	0.087039	0.35763	0.00426	-0.0828
0.20833	1.1948	1.2723	1.08552	-0.10928	0.23623	0.56878	9.84e-09	-0.236		0.41667	7.5443	1.436	7.44848	-0.0958193	-0.13265	0.55307	0.00280788	0.135458		0.20833	0.043998	0.22624	1.02	0.976363	0.16051	0.34258	0.0136	-0.14692		0.20833	7.4927	1.5626	7.2	-0.296522	0.089653	0.36153	0.00554	-0.0841
0.21667	1.6316	1.3814	1.27707	-0.354531	0.24891	0.59152	1.19e-08	-0.249		0.43333	7.9648	1.4345	7.88445	-0.080346	-0.1458	0.53935	0.00330291	0.149103		0.21667	0.083373	0.23181	1.11	1.02205	0.17339	0.38065	0.0148	-0.158541		0.21667	7.6615	1.5705	7.48	-0.182554	0.092171	0.36473	0.007109	-0.0851
0.225	2.0532	1.4295	1.49781	-0.555385	0.26161	0.61433	1.43e-08	-0.262		0.45	8.2542	1.4321	8.24378	-0.0104222	-0.15895	0.52566	0.00387732	0.162827		0.225	0.34112	0.23792	1.2	0.855586	0.19145	0.38304	0.0162	-0.175228		0.225	7.7611	1.5748	7.67	-0.0862975	0.094693	0.36783	0.008995	-0.0857
0.23333	2.5582	1.4802	1.74923	-0.808969	0.27431	0.6372	1.73e-08	-0.274		0.46667	8.409	1.4269	8.51595	0.106952	-0.16807	0.51256	0.00454126	0.172611		0.23333	0.62415	0.24438	1.29	0.670218	0.20975	0.38027	0.0177	-0.192035		0.23333	7.8267	1.5767	7.8	-0.0260943	0.097211	0.37094	0.01123	-0.086
0.24167	3.0513	1.5324	2.034	-1.0173	0.28702	0.66015	2.08e-08	-0.287		0.48333	8.5295	1.4193	8.69686	0.167361	-0.17717	0.49949	0.00530562	0.182476		0.24167	0.80499	0.25082	1.4	0.593845	0.22806	0.33318	0.0193	-0.208724		0.24167	7.8732	1.5769	7.87	-0.00300364	0.099776	0.37405	0.01384	-0.0859
0.25	3.4527	1.5835	2.35372	-1.09898	0.29974	0.67948	2.5e-08	-0.3		0.5	8.6405	1.4131	8.78572	0.145216	-0.1827	0.48691	0.0061832	0.188883		0.25	0.99988	0.25742	1.51	0.510689	0.2464	0.33985	0.0211	-0.2253		0.25	7.8954	1.5757	7.9	8.4427e-05	0.10297	0.37743	0.01685	-0.0861
0.25833	3.8285	1.5994	2.70753	-1.12097	0.31877	0.68363	3e-08	-0.319		0.51667	8.7851	1.4091	8.78633	0.00122948	-0.18537	0.47475	0.00718819	0.192558		0.25833	1.237	0.26417	1.63	0.392252	0.26428	0.31959	0.023	-0.241266		0.25833	7.8933	1.5735	7.89	-0.0062377	0.10617	0.38277	0.02026	-0.0859
0.26667	4.297	1.6379	3.09574	-1.20126	0.33789	0.6878	3.6e-08	-0.338		0.53333	8.7765	1.4036	8.70805	-0.0684514	-0.18771	0.46273	0.00832549	0.196036		0.26667	1.4454	0.27093	1.76	0.30997	0.27946	0.33191	0.0251	-0.254369		0.26667	7.8668	1.5703	7.85	-0.0134337	0.10937	0.38811	0.02411	-0.0853
0.275	4.7137	1.6764	3.51476	-1.19894	0.35704	0.69197	4.31e-08	-0.357		0.55	8.7846	1.4002	8.56051	-0.22409	-0.18736	0.45179	0.00962293	0.196983		0.275	1.6547	0.27778	1.89	0.234642	0.29466	0.34429	0.0273	-0.267313		0.275	7.8294	1.5665	7.8	-0.0284569	0.11257	0.39346	0.02839	-0.0842
0.28333	5.1962	1.7165	3.96082	-1.23538	0.3762	0.69616	5.15e-08	-0.376		0.56667	8.7419	1.3956	8.35529	-0.386608	-0.18702	0.44085	0.0110888	0.198109		0.28333	1.8649	0.28476	2.03	0.166168	0.30988	0.35755	0.0298	-0.280093		0.28333	7.7767	1.562	7.73	-0.0420986	0.1161	0.39882	0.03312	-0.083
0.29167	5.6443	1.757	4.42669	-1.21761	0.39539	0.70029	6.15e-08	-0.395		0.58333	8.6019	1.3918	8.10532	-0.496582	-0.18649	0.43124	0.0127278	0.199218		0.29167	2.0765	0.29176	2.18	0.104082	0.32511	0.36068	0.0324	-0.29268		0.29167	7.728	1.5573	7.66	-0.0700669	0.12056	0.40344	0.0383	-0.0823
0.3	6.168	1.7647	4.90551	-1.26249	0.41439	0.70235	7.32e-08	-0.414		0.6	8.39	1.3863	7.81824	-0.571764	-0.18586	0.42229	0.0145751	0.200435		0.3	2.2894	0.29881	2.34	0.0485237	0.3401	0.35751	0.0353	-0.304806		0.3	7.6781	1.5524	7.57	-0.104118	0.12502	0.40654	0.04392	-0.0811
0.30833	6.54	1.7851	5.38661	-1.15339	0.43336	0.70441	8.71e-08	-0.433		0.61667	8.0078	1.379	7.50505	-0.502747	-0.18557	0.41408	0.0166371	0.202207		0.30833	2.503	0.30594	2.5	-8.28531e-05	0.35463	0.37094	0.0384	-0.316244		0.30833	7.6382	1.5476	7.48	-0.153319	0.12948	0.40965	0.04999	-0.0795
0.31667	6.9451	1.8085	5.85932	-1.08578	0.45235	0.70647	1.03e-07	-0.452		0.63333	7.6314	1.3721	7.1766	-0.454803	-0.18644	0.40841	0.0189154	0.205355		0.31667	2.7176	0.31322	2.68	-0.0418716	0.36917	0.36789	0.0417	-0.327445		0.31667	7.5981	1.5429	7.39	-0.205901	0.13393	0.41275	0.05652	-0.0774
0.325	7.2606	1.8301	6.31236	-0.948236	0.47136	0.70855	1.23e-07	-0.471		0.65	7.2608	1.3649	6.83618	-0.424619	-0.18731	0.40274	0.0214533	0.208763		0.325	2.9331	0.32051	2.86	-0.0766847	0.38372	0.35172	0.0453	-0.338387		0.325	7.5644	1.5382	7.3	-0.266967	0.13962	0.41589	0.06348	-0.0761
0.33333	7.5375	1.8502	6.73609	-0.801411	0.49039	0.71062	1.45e-07	-0.49		0.66667	6.9442	1.3643	6.49155	-0.452653	-0.1894	0.39773	0.0242537	0.213654		0.33333	3.1421	0.32785	3.04	-0.0984238	0.39829	0.38262	0.0492	-0.349074		0.33333	7.5308	1.5336	7.2	-0.329377	0.14662	0.41925	0.07087	-0.0757
0.34167	7.6335	1.8403	7.11771	-0.515792	0.50839	0.71165	1.71e-07	-0.508		0.68333	6.582	1.3628	6.14989	-0.432113	-0.19186	0.39291	0.0273135	0.219173		0.34167	3.3517	0.33522	3.24	-0.113954	0.41458	0.40097	0.0534	-0.361183		0.34167	7.4982	1.5291	7.1	-0.393442	0.15362	0.42275	0.07871	-0.0749
0.35	7.8237	1.834	7.45352	-0.370178	0.52564	0.7125	2.01e-07	-0.526		0.7	6.3173	1.3648	5.81093	-0.506368	-0.19522	0.38851	0.0306852	0.225905		0.35	3.5652	0.34276	3.44	-0.126721	0.43238	0.45428	0.0579	-0.37448		0.35	7.4656	1.5245	7.01	-0.457398	0.16062	0.42626	0.08696	-0.0737
0.35833	7.9227	1.8317	7.73434	-0.188361	0.54292	0.71334	2.36e-07	-0.543		0.71667	6.0265	1.3685	5.47962	-0.546876	-0.2004	0.38495	0.0343667	0.234767		0.35833	3.7797	0.35033	3.64	-0.134755	0.4502	0.4677	0.0627	-0.387467		0.35833	7.4346	1.52	6.91	-0.522571	0.16762	0.42978	0.09562	-0.072
0.36667	7.9519	1.827	7.95679	0.00489195	0.56022	0.71419	2.77e-07	-0.56		0.73333	5.7854	1.3724	5.15994	-0.625457	-0.20556	0.38139	0.0383483	0.243908		0.36667	3.9952	0.35794	3.86	-0.138837	0.46804	0.47306	0.0679	-0.400124		0.36667	7.4025	1.5156	6.82	-0.586093	0.17482	0.4333	0.1047	-0.0701
0.375	8.0724	1.8228	8.12169	0.049294	0.57753	0.71504	3.23e-07	-0.578		0.75	5.5038	1.376	4.84985	-0.653948	-0.21198	0.37893	0.042693	0.254673		0.375	4.2161	0.36566	4.07	-0.143769	0.4859	0.48708	0.0735	-0.412424		0.375	7.3648	1.511	6.72	-0.643031	0.18209	0.43846	0.1142	-0.0679
0.38333	8.1702	1.8813	8.22789	0.0576902	0.59397	0.71641	3.77e-07	-0.594		0.76667	5.2314	1.3793	4.55237	-0.679027	-0.21855	0.37661	0.0473923	0.265942		0.38333	4.4364	0.37352	4.29	-0.144793	0.504	0.48765	0.0794	-0.424581		0.38333	7.3231	1.5064	6.63	-0.694959	0.18938	0.4441	0.124	-0.0653
0.39167	8.2331	1.9562	8.27868	0.0455835	0.60897	0.71795	4.37e-07	-0.609		0.78333	5.025	1.3835	4.26984	-0.755162	-0.22609	0.37499	0.0524287	0.278519		0.39167	4.6572	0.3814	4.51	-0.143645	0.52221	0.49643	0.0858	-0.436438		0.39167	7.2752	1.5016	6.54	-0.73969	0.19667	0.44974	0.1343	-0.0624
0.4	8.2153	1.9999	8.27868	0.0633834	0.62399	0.71949	5.06e-07	-0.624		0.8	4.682	1.3864	3.99917	-0.682832	-0.23485	0.37425	0.0578765	0.292727		0.4	4.8791	0.38936	4.74	-0.141595	0.54043	0.51101	0.0926	-0.447869		0.4	7.2229	1.4967	6.44	-0.778737	0.20395	0.45539	0.1449	-0.0591
0.40833	8.114	2.0409	8.23286	0.118856	0.63902	0.72103	5.84e-07	-0.639		0.81667	4.4668	1.3903	3.74234	-0.724458	-0.24361	0.37352	0.0637196	0.30733		0.40833	5.1018	0.39739	4.96	-0.13987	0.55869	0.51823	0.0998	-0.458909		0.40833	7.165	1.4917	6.35	-0.810974	0.21103	0.46105	0.1558	-0.0552
0.41667	8.0631	2.0816	8.14864	0.0855398	0.65406	0.72257	6.72e-07	-0.654		0.83333	4.1443	1.3945	3.50067	-0.64363	-0.25543	0.37268	0.069932	0.325362		0.41667	5.3199	0.40554	5.19	-0.133953	0.57696	0.53464	0.107	-0.469496		0.41667	7.1045	1.4865	6.27	-0.839485	0.21808	0.46712	0.1672	-0.0509
0.425	8.1021	2.1196	8.03147	-0.070628	0.66887	0.72518	7.71e-07	-0.669		0.85	3.9018	1.3984	3.271	-0.630796	-0.26726	0.37185	0.0766002	0.34386		0.425	5.5423	0.41374	5.41	-0.133676	0.59616	0.54443	0.116	-0.480522		0.425	7.0415	1.4813	6.18	-0.864149	0.22513	0.47319	0.1788	-0.0463
0.43333	7.9486	2.1497	7.88415	-0.0644552	0.68254	0.72863	8.82e-07	-0.683		0.86667	3.5987	1.4016	3.0545	-0.544197	-0.27872	0.37146	0.0836995	0.36242		0.43333	5.7659	0.422	5.63	-0.137709	0.61547	0.54193	0.124	-0.491169		0.43333	6.9817	1.476	6.09	-0.890774	0.23219	0.47928	0.1908	-0.0414
0.44167	7.7024	2.1801	7.71578	0.0133798	0.69622	0.73209	1.01e-06	-0.696		0.88333	3.308	1.4044	2.85196	-0.456039	-0.28989	0.37142	0.0911943	0.381084		0.44167	5.9905	0.43033	5.84	-0.145712	0.6348	0.55673	0.133	-0.501333		0.44167	6.9266	1.4709	6.01	-0.920968	0.23958	0.48538	0.2031	-0.0365
0.45	7.5489	2.2105	7.52904	-0.0198573	0.70992	0.73556	1.14e-06	-0.71		0.9	3.0564	1.4052	2.66045	-0.395947	-0.30044	0.37179	0.099185	0.399625		0.45	6.2014	0.43876	6.06	-0.144412	0.65415	0.55571	0.143	-0.510981		0.45	6.8801	1.4659	5.92	-0.958439	0.24938	0.49127	0.2157	-0.0336
0.45833	7.2189	2.2367	7.32752	0.108624	0.72363	0.73903	1.29e-06	-0.724		0.91667	2.7145	1.4047	2.48072	-0.233783	-0.30604	0.37541	0.107637	0.413677		0.45833	6.37	0.44698	6.26	-0.106901	0.67364	0.54232	0.153	-0.520241		0.45833	6.8121	1.4606	5.84	-0.973204	0.25918	0.49609	0.2287	-0.0305
0.46667	6.8284	2.2484	7.11681	0.288409	0.73734	0.74311	1.46e-06	-0.737		0.93333	2.4465	1.403	2.3132	-0.133299	-0.31164	0.37902	0.116505	0.428145		0.46667	6.5694	0.45532	6.46	-0.107245	0.69406	0.54798	0.164	-0.529878		0.46667	6.7217	1.4549	5.76	-0.964477	0.26899	0.50092	0.2419	-0.0271
0.475	6.4451	2.2259	6.89726	0.452164	0.74688	0.74797	1.65e-06	-0.747		0.95	2.1617	1.4	2.15534	-0.00636198	-0.31515	0.38343	0.125903	0.441053		0.475	6.7696	0.4637	6.65	-0.11542	0.7145	0.54639	0.176	-0.538964		0.475	6.5999	1.4486	5.68	-0.92308	0.2788	0.50576	0.2554	-0.0234
0.48333	6.2547	2.2288	6.67431	0.419606	0.75633	0.75283	1.85e-06	-0.756		0.96667	1.9129	1.3977	2.00762	0.0947165	-0.31763	0.38826	0.135788	0.453418		0.48333	6.9707	0.47223	6.84	-0.13271	0.73496	0.56957	0.187	-0.54752		0.48333	6.4872	1.4421	5.6	-0.889629	0.28969	0.51064	0.2692	-0.0205
0.49167	5.9994	2.2314	6.44902	0.449617	0.76579	0.7577	2.07e-06	-0.766		0.98333	1.6742	1.394	1.87029	0.196091	-0.31937	0.39328	0.146102	0.465472		0.49167	7.1255	0.48055	7.01	-0.11292	0.75546	0.54632	0.2	-0.55554		0.49167	6.3878	1.4357	5.52	-0.868437	0.30272	0.51479	0.2832	-0.0195
0.5	5.654	2.2321	6.22255	0.56855	0.77526	0.76258	2.31e-06	-0.775		1	1.4438	1.391	1.74118	0.297376	-0.31849	0.39903	0.156976	0.475467		0.5	7.2438	0.48866	7.18	-0.0665342	0.7761	0.54219	0.213	-0.5631		0.5	6.3244	1.4298	5.44	-0.882033	0.31576	0.51795	0.2975	-0.0183
0.50833	5.3706	2.2257	5.99832	0.627722	0.78473	0.76723	2.58e-06	-0.785		1.0167	1.3112	1.3896	1.6206	0.309397	-0.31761	0.4048	0.168356	0.485966		0.50833	7.3996	0.49685	7.33	-0.0685166	0.79706	0.54104	0.227	-0.57041		0.50833	6.2907	1.4247	5.37	-0.924232	0.32881	0.52111	0.3121	-0.0168
0.51667	5.202	2.1104	5.77553	0.573529	0.79283	0.77101	2.86e-06	-0.793		1.0333	1.1525	1.3891	1.50872	0.356216	-0.31158	0.41166	0.180173	0.491753		0.51667	7.5558	0.50515	7.47	-0.0814427	0.81805	0.55092	0.241	-0.577168		0.51667	6.265	1.42	5.29	-0.973439	0.34187	0.52427	0.3269	-0.015
0.525	4.8607	2.0595	5.55633	0.695625	0.80054	0.77478	3.17e-06	-0.801		1.05	1.0002	1.3876	1.40368	0.403481	-0.30403	0.4189	0.192575	0.496605		0.525	7.7126	0.51345	7.61	-0.10632	0.83906	0.5683	0.256	-0.583342		0.525	6.2226	1.4154	5.22	-1.00479	0.35623	0.52749	0.3419	-0.0143
0.53333	4.6581	2.0113	5.34163	0.683534	0.80826	0.77855	3.51e-06	-0.808		1.0667	0.89507	1.3845	1.30574	0.41067	-0.29411	0.42652	0.205495	0.499605		0.53333	7.78	0.52135	7.73	-0.0539184	0.8601	0.57259	0.271	-0.588977		0.53333	6.162	1.4104	5.15	-1.0169	0.37167	0.52918	0.3571	-0.0145
0.54167	4.4937	1.9651	5.13153	0.637833	0.81598	0.78233	3.87e-06	-0.816		1.0833	0.70621	1.3812	1.21497	0.508761	-0.27957	0.43482	0.218856	0.498426		0.54167	7.8453	0.52908	7.83	-0.0117721	0.88136	0.56184	0.287	-0.594247		0.54167	6.0683	1.4049	5.07	-0.994965	0.38713	0.53008	0.3726	-0.0145
0.55	4.2802	1.919	4.92701	0.646814	0.82371	0.78594	4.25e-06	-0.824		1.1	0.55142	1.3711	1.12986	0.578435	-0.26494	0.4432	0.23282	0.49776		0.55	7.9416	0.53688	7.93	-0.0130875	0.90284	0.56579	0.304	-0.599141		0.55	5.9474	1.3988	5	-0.944731	0.4026	0.53099	0.3883	-0.0143
0.55833	4.1041	1.8199	4.72834	0.624239	0.82991	0.78671	4.67e-06	-0.83		1.1167	0.3685	1.3615	1.05058	0.682076	-0.24323	0.45207	0.247311	0.490541		0.55833	8.0382	0.54469	8.01	-0.0276408	0.92434	0.58618	0.321	-0.603504		0.55833	5.7627	1.3914	4.93	-0.8297	0.41809	0.5319	0.4042	-0.0139
0.56667	4.0539	1.7496	4.53564	0.481735	0.835	0.78743	5.11e-06	-0.835		1.1333	0.25605	1.3481	0.977159	0.721109	-0.22073	0.46098	0.262239	0.482969		0.56667	8.1348	0.55256	8.08	-0.0553947	0.94588	0.58889	0.338	-0.60741		0.56667	5.5908	1.3837	4.86	-0.726569	0.43528	0.53287	0.4203	-0.015
0.575	3.7378	1.6792	4.34874	0.610944	0.84008	0.78815	5.59e-06	-0.84		1.15	0.15181	1.3323	0.908381	0.756571	-0.19469	0.46964	0.277786	0.472476		0.575	8.0934	0.55967	8.14	0.0423065	0.96744	0.60682	0.357	-0.610564		0.575	5.4321	1.3759	4.8	-0.635589	0.45302	0.53416	0.4366	-0.0165
0.58333	3.6602	1.6128	4.16852	0.508318	0.84517	0.78887	6.1e-06	-0.845		1.1667	0.028468	1.3164	0.844358	0.81589	-0.16432	0.47791	0.293863	0.458182		0.58333	8.1022	0.56673	8.18	0.0757322	0.98794	0.61195	0.376	-0.612333		0.58333	5.3293	1.3688	4.73	-0.599557	0.47078	0.5355	0.453	-0.0178
0.59167	3.4585	1.5455	3.99448	0.535979	0.85026	0.78959	6.64e-06	-0.85		1.1833	0.014483	1.2976	0.785116	0.770633	-0.13407	0.48617	0.310369	0.444439		0.59167	8.1275	0.5738	8.21	0.079229	1.008	0.60691	0.395	-0.613135		0.59167	5.2372	1.3623	4.66	-0.573367	0.48856	0.53683	0.4697	-0.0189
0.6	3.2412	1.4956	3.82634	0.585136	0.85399	0.79051	7.22e-06	-0.854		1.2	0.015612	1.2811	0.729648	0.714036	-0.098068	0.49607	0.327503	0.425571		0.6	8.1527	0.58091	8.22	0.0693878	1.028	0.59312	0.415	-0.613118		0.6	5.167	1.3564	4.6	-0.568074	0.50636	0.53817	0.4865	-0.0199
0.60833	3.0126	1.4417	3.66472	0.65212	0.85544	0.79135	7.83e-06	-0.855		1.2167	-0.0018922	1.2615	0.678049	0.679941	-0.061958	0.50603	0.345166	0.407124		0.60833	8.1733	0.58797	8.22	0.0503288	1.0481	0.60626	0.435	-0.61293		0.60833	5.0956	1.3507	4.53	-0.560671	0.52656	0.53997	0.5034	-0.0231
0.61667	2.9799	1.3877	3.50911	0.529212	0.85689	0.7922	8.47e-06	-0.857		1.2333	-0.017688	1.2418	0.630325	0.648013	-0.023606	0.51763	0.363247	0.386853		0.61667	8.0471	0.59415	8.21	0.164724	1.0682	0.6174	0.456	-0.612248		0.61667	5.0245	1.3452	4.47	-0.552747	0.54685	0.54478	0.5206	-0.0263
0.625	2.7432	1.3319	3.35921	0.616006	0.85833	0.79304	9.16e-06	-0.858		1.25	-0.036688	1.2221	0.585665	0.622353	0.017002	0.5307	0.381961	0.364959		0.625	8.0063	0.60042	8.19	0.180142	1.0889	0.60443	0.477	-0.611425		0.625	4.9349	1.3395	4.41	-0.525365	0.56717	0.5496	0.5379	-0.0293
0.63333	2.6721	1.2784	3.21541	0.54331	0.85977	0.79388	9.88e-06	-0.86		1.2667	-0.054979	1.2024	0.544141	0.59912	0.058267	0.54437	0.401199	0.342932		0.63333	7.9655	0.60669	8.15	0.183101	1.1098	0.60787	0.499	-0.610587		0.63333	4.8439	1.3338	4.35	-0.495712	0.58751	0.55444	0.5553	-0.0322
0.64167	2.5849	1.2566	3.07728	0.492376	0.86118	0.7954	1.06e-05	-0.861		1.2833	-0.072842	1.183	0.505752	0.578594	0.10378	0.56205	0.420839	0.317059		0.64167	7.9248	0.61297	8.1	0.173842	1.1307	0.59926	0.521	-0.609292		0.64167	4.744	1.3279	4.29	-0.456374	0.60753	0.55928	0.5729	-0.0347
0.65	2.4472	1.2389	2.9445	0.497305	0.86241	0.79715	1.15e-05	-0.862		1.3	-0.090765	1.1646	0.469843	0.560608	0.14969	0.57996	0.441114	0.291424		0.65	7.8564	0.61898	8.04	0.180004	1.1516	0.59479	0.544	-0.607278		0.65	4.6551	1.3221	4.23	-0.427117	0.62596	0.56248	0.5906	-0.0354
0.65833	2.3377	1.2083	2.81732	0.479624	0.86363	0.7989	1.23e-05	-0.864		1.3167	-0.10879	1.146	0.436464	0.545254	0.1968	0.60182	0.461905	0.265105		0.65833	7.7122	0.62447	7.96	0.252026	1.1727	0.60279	0.567	-0.605304		0.65833	4.5627	1.3163	4.17	-0.393527	0.64441	0.56248	0.6084	-0.036
0.66667	2.297	1.1789	2.69536	0.398357	0.86485	0.80066	1.32e-05	-0.865		1.3333	-0.12689	1.1293	0.405617	0.532507	0.24428	0.62562	0.483078	0.238798		0.66667	7.6207	0.63001	7.88	0.261563	1.1951	0.61125	0.591	-0.604212		0.66667	4.4841	1.3107	4.11	-0.372986	0.66289	0.56249	0.6264	-0.0365
0.675	2.2036	1.1492	2.5783	0.374703	0.86608	0.80241	1.41e-05	-0.866		1.35	-0.14505	1.1131	0.376772	0.521822	0.29217	0.65026	0.504885	0.212715		0.675	7.5294	0.63553	7.79	0.260848	1.2175	0.60318	0.615	-0.602425		0.675	4.3942	1.305	4.05	-0.340265	0.68138	0.5625	0.6445	-0.0369
0.68333	2.0993	1.1336	2.46629	0.366988	0.86731	0.80522	1.51e-05	-0.867		1.3667	-0.15335	1.0975	0.349962	0.503312	0.34014	0.67687	0.527196	0.187056		0.68333	7.4383	0.64091	7.69	0.25304	1.24	0.60827	0.639	-0.600629		0.68333	4.2981	1.2992	4	-0.300545	0.70002	0.56251	0.6627	-0.0373
0.69167	2.0585	1.1302	2.35897	0.30047	0.86626	0.80869	1.62e-05	-0.866		1.3833	-0.16286	1.0836	0.325193	0.488053	0.38796	0.70352	0.549868	0.161908		0.69167	7.3159	0.64615	7.59	0.269486	1.2624	0.6065	0.664	-0.598353		0.69167	4.1807	1.2931	3.94	-0.238806	0.71889	0.56241	0.681	-0.0379
0.7	1.9908	1.1151	2.25609	0.265288	0.86514	0.81215	1.72e-05	-0.865		1.4	-0.16607	1.0694	0.302034	0.468104	0.43432	0.72893	0.573169	0.138849		0.7	7.1708	0.65111	7.47	0.301074	1.2844	0.61951	0.689	-0.595004		0.7	4.0766	1.2871	3.89	-0.189523	0.73777	0.56222	0.6994	-0.0384
0.70833	1.9308	1.1002	2.15774	0.226935	0.86402	0.81562	1.84e-05	-0.864		1.4167	-0.16431	1.0576	0.280501	0.444811	0.48026	0.75405	0.59696	0.1167		0.70833	7.0497	0.65608	7.35	0.304725	1.3049	0.60812	0.715	-0.590096		0.70833	3.9885	1.2812	3.83	-0.155476	0.75668	0.56204	0.7179	-0.0388
0.71667	1.9092	1.0859	2.06358	0.154379	0.86289	0.81909	1.96e-05	-0.863		1.4333	-0.16304	1.0456	0.260609	0.423649	0.52436	0.77757	0.621087	0.0967273		0.71667	6.9288	0.66086	7.23	0.30371	1.3253	0.6267	0.741	-0.584743		0.71667	3.925	1.2759	3.78	-0.145338	0.77561	0.56185	0.7366	-0.039
0.725	1.8596	1.0716	1.97333	0.113728	0.86177	0.82381	2.08e-05	-0.862		1.45	-0.1531	1.0344	0.242017	0.395117	0.56543	0.79808	0.645837	0.0804071		0.725	6.8082	0.66573	7.11	0.297129	1.3459	0.63167	0.767	-0.578939		0.725	3.8543	1.2706	3.73	-0.127192	0.79642	0.56172	0.7553	-0.0412
0.73333	1.8205	1.0581	1.88705	0.0665507	0.86092	0.83031	2.21e-05	-0.861		1.4667	-0.14505	1.0237	0.224754	0.369804	0.6066	0.81871	0.671059	0.0644591		0.73333	6.6761	0.67046	6.98	0.300578	1.3664	0.62572	0.793	-0.573023		0.73333	3.7827	1.2654	3.68	-0.107414	0.81847	0.56014	0.7741	-0.0444
0.74167	1.7657	1.044	1.80454	0.0388346	0.86016	0.83682	2.34e-05	-0.86		1.4833	-0.13643	1.0129	0.208787	0.345217	0.64312	0.83619	0.696593	0.0534729		0.74167	6.5443	0.67514	6.85	0.301383	1.3859	0.62818	0.82	-0.565795		0.74167	3.7077	1.2602	3.62	-0.0835729	0.84055	0.55812	0.793	-0.0476
0.75	1.6927	1.0297	1.72548	0.0327814	0.85939	0.84333	2.48e-05	-0.859		1.5	-0.12761	1.0015	0.193863	0.321474	0.6794	0.85348	0.722739	0.0433393		0.75	6.4168	0.6796	6.71	0.294498	1.4041	0.64429	0.847	-0.556637		0.75	3.6406	1.2551	3.57	-0.0668575	0.86267	0.55609	0.8119	-0.0508
0.75833	1.6397	1.0156	1.64992	0.0102178	0.85862	0.84984	2.63e-05	-0.859		1.5167	-0.12228	0.99019	0.18001	0.30229	0.71515	0.87003	0.749339	0.0341894		0.75833	6.2897	0.68413	6.58	0.287625	1.4223	0.65581	0.875	-0.547511		0.75833	3.574	1.2501	3.52	-0.0499391	0.88481	0.55406	0.831	-0.0539
0.76667	1.5957	1.0017	1.5776	-0.0181023	0.85785	0.85591	2.78e-05	-0.858		1.5333	-0.12587	0.97719	0.167233	0.293103	0.75002	0.88553	0.776223	0.026203		0.76667	6.1629	0.68866	6.44	0.279731	1.4405	0.65542	0.902	-0.538103		0.76667	3.5138	1.2452	3.48	-0.0387859	0.90921	0.5521	0.8501	-0.0591
0.775	1.564	0.98872	1.50837	-0.0556304	0.85536	0.86058	2.94e-05	-0.855		1.55	-0.12739	0.96398	0.155269	0.282659	0.78518	0.90121	0.803709	0.0185285		0.775	6.0298	0.69312	6.31	0.276191	1.4588	0.65694	0.931	-0.528186		0.775	3.4618	1.2404	3.43	-0.0350897	0.93415	0.55289	0.8693	-0.0649
0.78333	1.4998	0.97503	1.44223	-0.0575744	0.85152	0.86518	3.1e-05	-0.851		1.5667	-0.14735	0.94874	0.14416	0.29151	0.82271	0.91968	0.831628	0.00891756		0.78333	5.8997	0.69723	6.17	0.27142	1.478	0.63833	0.959	-0.519242		0.78333	3.4131	1.2359	3.38	-0.0340192	0.95912	0.55369	0.8885	-0.0706
0.79167	1.4669	0.96166	1.37895	-0.0879496	0.84768	0.86977	3.27e-05	-0.848		1.5833	-0.16651	0.93124	0.133909	0.300419	0.86011	0.93813	0.859802	-0.000307904		0.79167	5.7707	0.7015	6.04	0.266009	1.4978	0.63956	0.987	-0.510646		0.79167	3.3543	1.2312	3.33	-0.0222396	0.98413	0.55448	0.9078	-0.0763
0.8	1.3642	0.94762	1.31835	-0.0458531	0.84385	0.87437	3.45e-05	-0.844		1.6	-0.19314	0.91391	0.124347	0.317487	0.90031	0.95735	0.888564	-0.0117458		0.8	5.642	0.70576	5.9	0.259425	1.5176	0.6538	1.02	-0.50146		0.8	3.2864	1.2264	3.29	-0.000647323	1.0092	0.55528	0.9272	-0.082
0.80833	1.3296	0.93412	1.26046	-0.0691345	0.84002	0.87878	3.63e-05	-0.84		1.6167	-0.22849	0.89307	0.115449	0.343939	0.94263	0.97712	0.917739	-0.0248908		0.80833	5.5138	0.70997	5.77	0.255038	1.5374	0.64226	1.05	-0.492385		0.80833	3.2154	1.2215	3.24	0.024692	1.0357	0.55647	0.9466	-0.0891
0.81667	1.2711	0.90824	1.20511	-0.0659884	0.83571	0.88136	3.82e-05	-0.836		1.6333	-0.26139	0.87303	0.107235	0.368625	0.98512	0.9967	0.947141	-0.0379791		0.81667	5.3905	0.71383	5.64	0.247037	1.5572	0.64447	1.07	-0.483085		0.81667	3.1476	1.2167	3.2	0.0474157	1.0622	0.55884	0.9661	-0.0961
0.825	1.2598	0.88931	1.15212	-0.107683	0.83059	0.88389	4.02e-05	-0.831		1.65	-0.29574	0.85091	0.0995641	0.395304	1.0306	1.0149	0.977116	-0.0534841		0.825	5.2648	0.71787	5.51	0.241338	1.5785	0.63953	1.1	-0.474715		0.825	3.0747	1.2117	3.15	0.0759235	1.0887	0.56123	0.9856	-0.103
0.83333	1.2263	0.87089	1.10151	-0.12479	0.82546	0.88641	4.22e-05	-0.825		1.6667	-0.32977	0.82829	0.0924513	0.422221	1.0762	1.0332	1.00748	-0.0687194		0.83333	5.1394	0.72189	5.38	0.238633	1.6	0.63898	1.13	-0.46669		0.83333	3.0023	1.2068	3.11	0.104552	1.1153	0.56362	1.005	-0.11
0.84167	1.259	0.8532	1.05312	-0.205883	0.82034	0.88894	4.43e-05	-0.82		1.6833	-0.35909	0.80597	0.0858749	0.444965	1.1231	1.0518	1.03804	-0.0850571		0.84167	5.0144	0.72588	5.25	0.237369	1.6216	0.63848	1.16	-0.458567		0.84167	2.934	1.2018	3.06	0.129642	1.142	0.56603	1.025	-0.117
0.85	1.2045	0.83492	1.00679	-0.197711	0.81521	0.89146	4.64e-05	-0.815		1.7	-0.38663	0.78332	0.0797288	0.466359	1.1713	1.0707	1.06916	-0.102137		0.85	4.8919	0.72944	5.13	0.234053	1.6431	0.62498	1.19	-0.449792		0.85	2.8848	1.1972	3.02	0.136289	1.1691	0.56753	1.044	-0.125
0.85833	1.1766	0.8131	0.962553	-0.214047	0.81015	0.89273	4.87e-05	-0.81		1.7167	-0.41297	0.76081	0.0740241	0.486994	1.2211	1.0899	1.10065	-0.12045		0.85833	4.7751	0.73327	5	0.228682	1.6648	0.62096	1.22	-0.441395		0.85833	2.8407	1.1927	2.98	0.138432	1.1963	0.5679	1.064	-0.132
0.86667	1.1819	0.79269	0.920268	-0.261632	0.80542	0.89393	5.1e-05	-0.805		1.7333	-0.43186	0.73814	0.0687634	0.500623	1.2757	1.1096	1.1323	-0.143395		0.86667	4.6547	0.73706	4.88	0.229104	1.6882	0.60152	1.25	-0.434524		0.86667	2.797	1.1884	2.94	0.140713	1.2235	0.56826	1.084	-0.14
0.875	1.1922	0.77313	0.879794	-0.312406	0.80069	0.89512	5.34e-05	-0.801		1.75	-0.45256	0.71545	0.0638426	0.516403	1.3309	1.1296	1.1645	-0.166399		0.875	4.5346	0.74085	4.76	0.230039	1.7116	0.60716	1.28	-0.427119		0.875	2.7405	1.1839	2.9	0.156426	1.2508	0.56863	1.104	-0.147
0.88333	1.13	0.753	0.841141	-0.288859	0.79596	0.89632	5.58e-05	-0.796		1.7667	-0.46132	0.69368	0.0592709	0.520591	1.388	1.1498	1.19704	-0.190959		0.88333	4.4148	0.74421	4.65	0.234493	1.735	0.60812	1.32	-0.419922		0.88333	2.6818	1.1794	2.86	0.174911	1.2783	0.569	1.123	-0.155
0.89167	1.1394	0.73337	0.80432	-0.33508	0.79123	0.89751	5.84e-05	-0.791		1.7833	-0.46921	0.67262	0.0550518	0.524262	1.4454	1.17	1.22972	-0.215682		0.89167	4.3021	0.74784	4.54	0.234232	1.7585	0.60638	1.35	-0.412674		0.89167	2.6171	1.1748	2.82	0.199915	1.3061	0.56907	1.143	-0.163
0.9	1.1343	0.71328	0.768702	-0.365598	0.78651	0.89845	6.1e-05	-0.786		1.8	-0.47699	0.65137	0.0511142	0.528104	1.5021	1.189	1.26292	-0.23918		0.9	4.1943	0.75151	4.42	0.230134	1.7822	0.5994	1.38	-0.405109		0.9	2.5497	1.1701	2.78	0.228224	1.3339	0.56897	1.163	-0.171
0.90833	1.0884	0.69291	0.735056	-0.353344	0.7824	0.89935	6.37e-05	-0.782		1.8167	-0.48339	0.63041	0.047455	0.530845	1.5565	1.2051	1.29644	-0.260058		0.90833	4.0817	0.75516	4.32	0.234692	1.8065	0.59717	1.41	-0.39838		0.90833	2.4685	1.1652	2.74	0.270885	1.3617	0.56888	1.183	-0.179
0.91667	1.0366	0.67255	0.702869	-0.333731	0.77832	0.90025	6.64e-05	-0.778		1.8333	-0.4901	0.60953	0.044074	0.534174	1.6107	1.2212	1.33007	-0.280627		0.91667	3.9693	0.7591	4.21	0.241536	1.8309	0.62574	1.44	-0.391622		0.91667	2.3895	1.1602	2.7	0.311844	1.3896	0.56878	1.203	-0.187
0.925	1.0317	0.65254	0.671727	-0.359973	0.77424	0.90115	6.93e-05	-0.774		1.85	-0.50007	0.58912	0.0409164	0.540986	1.6643	1.2347	1.36421	-0.300091		0.925	3.8573	0.76283	4.11	0.24919	1.8553	0.60623	1.47	-0.384363		0.925	2.3119	1.1553	2.66	0.351986	1.4175	0.56868	1.223	-0.195
0.93333	0.99631	0.6324	0.642308	-0.354002	0.77017	0.90205	7.22e-05	-0.77		1.8667	-0.50953	0.56871	0.0379881	0.547518	1.7178	1.2478	1.39864	-0.319158		0.93333	3.7561	0.76664	4.01	0.249861	1.8798	0.62443	1.5	-0.377466		0.93333	2.2492	1.1505	2.63	0.377757	1.4452	0.57176	1.243	-0.202
0.94167	0.9481	0.61261	0.614179	-0.333921	0.76609	0.9005	7.52e-05	-0.766		1.8833	-0.52348	0.54932	0.0352842	0.558764	1.7705	1.2602	1.43315	-0.337344		0.94167	3.6547	0.77045	3.91	0.253234	1.9039	0.64422	1.53	-0.37006		0.94167	2.1868	1.1457	2.59	0.403709	1.473	0.57524	1.263	-0.21
0.95	0.87631	0.59293	0.586967	-0.289343	0.76192	0.89736	7.83e-05	-0.762		1.9	-0.54049	0.53082	0.0327548	0.573245	1.8228	1.2717	1.46816	-0.354643		0.95	3.5501	0.77409	3.81	0.261054	1.9277	0.65278	1.57	-0.361869		0.95	2.1306	1.1411	2.55	0.424022	1.5009	0.57874	1.283	-0.218
0.95833	0.82608	0.57302	0.561271	-0.264809	0.75772	0.89421	8.15e-05	-0.758		1.9167	-0.55657	0.51232	0.0304072	0.586977	1.8753	1.2833	1.50343	-0.371869		0.95833	3.4457	0.7778	3.72	0.27236	1.9515	0.64203	1.6	-0.353961		0.95833	2.0724	1.1366	2.52	0.446972	1.5288	0.58225	1.303	-0.226
0.96667	0.77444	0.55317	0.53669	-0.23775	0.75353	0.89106	8.47e-05	-0.753		1.9333	-0.57231	0.49775	0.0282426	0.600553	1.9283	1.2943	1.53876	-0.389544		0.96667	3.3416	0.78148	3.63	0.28584	1.9753	0.65259	1.63	-0.345964		0.96667	2.0029	1.1319	2.48	0.481307	1.5561	0.58573	1.323	-0.233
0.975	0.71686	0.53332	0.512886	-0.203974	0.74934	0.88792	8.81e-05	-0.749		1.95	-0.58819	0.48227	0.0262209	0.614411	1.9818	1.3055	1.57455	-0.407249		0.975	3.2591	0.78534	3.54	0.279078	1.9992	0.67912	1.66	-0.337599		0.975	1.9169	1.127	2.45	0.53306	1.5833	0.5891	1.343	-0.241
0.98333	0.66347	0.51587	0.490399	-0.173071	0.74515	0.88283	9.15e-05	-0.745		1.9667	-0.59336	0.47031	0.024341	0.617701	2.0352	1.3171	1.6106	-0.424604		0.98333	3.168	0.78912	3.45	0.284535	2.0228	0.68281	1.69	-0.329241		0.98333	1.8064	1.1217	2.42	0.609802	1.6106	0.59248	1.362	-0.248
0.99167	0.65526	0.50324	0.468895	-0.186365	0.74168	0.87533	9.5e-05	-0.742		1.9833	-0.59641	0.45932	0.0226063	0.619016	2.0882	1.3292	1.64667	-0.441535		0.99167	3.0747	0.79293	3.37	0.294549	2.0461	0.70025	1.73	-0.32051		0.99167	1.6959	1.1163	2.38	0.686628	1.6379	0.59587	1.383	-0.255
1	0.62684	0.48708	0.448093	-0.178747	0.73879	0.86788	9.87e-05	-0.739		2	-0.59571	0.44933	0.0209873	0.616697	2.1411	1.341	1.68318	-0.457915		1	2.9817	0.79671	3.29	0.305577	2.0695	0.70461	1.75808	-0.311424		1	1.594	1.1108	2.35	0.755738	1.6652	0.59927	1.402	-0.263
1.0083	0.58866	0.47088	0.428454	-0.160206	0.73591	0.86043	0.0001024	-0.736		2.0167	-0.58465	0.44212	0.0194851	0.604135	2.1888	1.3499	1.71993	-0.468868		1.0083	2.891	0.80049	3.21	0.317735	2.0929	0.71251	1.79024	-0.302665		1.0083	1.5198	1.1057	2.32	0.797622	1.692	0.60161	1.422	-0.27
1.0167	0.59637	0.45498	0.409689	-0.186681	0.73303	0.85298	0.0001061	-0.733		2.0333	-0.57613	0.43434	0.0180963	0.594226	2.2364	1.3588	1.75668	-0.479724		1.0167	2.8406	0.80467	3.13	0.291946	2.1164	0.72102	1.82245	-0.293951		1.0167	1.4656	1.1009	2.29	0.81959	1.7189	0.60186	1.442	-0.276
1.025	0.57376	0.43951	0.391511	-0.182249	0.73015	0.84665	0.0001101	-0.73		2.05	-0.57059	0.42841	0.016799	0.587389	2.2793	1.3662	1.79385	-0.485447		1.025	2.7656	0.80875	3.06	0.292137	2.1396	0.70443	1.8551	-0.284501		1.025	1.423	1.0965	2.25	0.830812	1.7458	0.60211	1.462	-0.283
1.0333	0.55408	0.42747	0.374325	-0.179755	0.72735	0.84313	0.000114	-0.727		2.0667	-0.56482	0.42218	0.0155957	0.580416	2.3197	1.3728	1.83123	-0.488466		1.0333	2.6908	0.81279	2.99	0.295324	2.1628	0.71014	1.88741	-0.275393		1.0333	1.3743	1.0921	2.22	0.848592	1.7728	0.60236	1.482	-0.291
1.0417	0.53181	0.41321	0.357891	-0.173919	0.72472	0.83962	0.0001181	-0.725		2.0833	-0.56056	0.41698	0.0144861	0.575046	2.359	1.3787	1.86859	-0.490414		1.0417	2.6162	0.81684	2.92	0.300512	2.1861	0.70643	1.91976	-0.266344		1.0417	1.326	1.0879	2.19	0.866059	1.8	0.60261	1.502	-0.298
1.05	0.55091	0.39916	0.341994	-0.208916	0.72209	0.83611	0.0001223	-0.722		2.1	-0.55772	0.41229	0.0134476	0.571168	2.3956	1.3821	1.90635	-0.489248		1.05	2.5516	0.8211	2.85	0.297013	2.2094	0.69267	1.95253	-0.256872		1.05	1.3738	1.0848	2.16	0.788249	1.8275	0.60239	1.522	-0.305
1.0583	0.51151	0.38489	0.326987	-0.184523	0.71946	0.83261	0.0001265	-0.719		2.1167	-0.55434	0.40807	0.0124835	0.566824	2.4322	1.3855	1.9443	-0.487899		1.0583	2.5107	0.82551	2.78	0.27289	2.2327	0.70652	1.98494	-0.247761		1.0583	1.3578	1.0815	2.13	0.774687	1.855	0.60177	1.542	-0.313
1.0667	0.47131	0.37061	0.31265	-0.15866	0.71683	0.82964	0.0001309	-0.717		2.1333	-0.54812	0.40639	0.0115943	0.559714	2.4662	1.3867	1.9822	-0.484003		1.0667	2.4523	0.82986	2.72	0.268407	2.2588	0.71738	2.01737	-0.241427		1.0667	1.3425	1.0782	2.1	0.760515	1.8826	0.60116	1.562	-0.32
1.075	0.4432	0.3787	0.2988	-0.1444	0.71413	0.83055	0.0001354	-0.714		2.15	-0.54249	0.40412	0.0107647	0.553255	2.4997	1.3872	2.02049	-0.479212		1.075	2.394	0.8342	2.66	0.265064	2.285	0.72899	2.05022	-0.23478		1.075	1.3279	1.0748	2.07	0.74644	1.9102	0.60054	1.582	-0.328
1.0833	0.46725	0.37448	0.285685	-0.181565	0.71104	0.83144	0.0001399	-0.711		2.1667	-0.53415	0.40516	0.00999286	0.544143	2.5324	1.3866	2.05894	-0.473459		1.0833	2.3357	0.83871	2.6	0.264591	2.3112	0.73591	2.08269	-0.228507		1.0833	1.3133	1.0715	2.05	0.732802	1.9373	0.59989	1.602	-0.335
1.0917	0.44121	0.36957	0.273141	-0.168069	0.70795	0.83232	0.0001446	-0.708		2.1833	-0.52491	0.4062	0.0092805	0.534191	2.5635	1.3838	2.09732	-0.466183		1.0917	2.2914	0.84321	2.54	0.252124	2.3375	0.74448	2.11518	-0.222324		1.0917	1.2987	1.0682	2.02	0.71926	1.9638	0.60455	1.622	-0.342
1.1	0.4957	0.36495	0.261008	-0.234691	0.70486	0.83321	0.0001494	-0.705		2.2	-0.51669	0.40808	0.00861546	0.525305	2.5948	1.3809	2.13607	-0.45873		1.1	2.2554	0.84785	2.49	0.232576	2.3638	0.75505	2.14806	-0.215744		1.1	1.2833	1.0649	1.99	0.707292	1.9903	0.61074	1.642	-0.349
1.1083	0.056574	0.35841	0.249554	0.19298	0.70177	0.8341	0.0001542	-0.702		2.2167	-0.51089	0.41091	0.00799903	0.518889	2.6244	1.3755	2.17496	-0.449436		1.1083	2.2096	0.85243	2.44	0.225537	2.3902	0.78	2.18055	-0.209654		1.1083	1.2682	1.0615	1.96	0.695454	2.0169	0.61696	1.661	-0.355
1.1167	0.33065	0.35617	0.23861	-0.0920399	0.69868	0.83587	0.0001592	-0.699		2.2333	-0.50458	0.41354	0.00742875	0.512009	2.6536	1.3698	2.21376	-0.439842		1.1167	2.1638	0.85715	2.38	0.220391	2.4166	0.78393	2.21304	-0.203565		1.1167	1.2533	1.0582	1.94	0.683519	2.0435	0.6232	1.681	-0.362
1.125	0.33851	0.35279	0.228036	-0.110474	0.69727	0.83778	0.0001643	-0.697		2.25	-0.50095	0.41691	0.00689602	0.507846	2.6838	1.3621	2.25291	-0.430888		1.125	2.1181	0.8618	2.33	0.216312	2.443	0.81724	2.24591	-0.197088		1.125	1.2383	1.0549	1.91	0.672439	2.069	0.62942	1.701	-0.368
1.1333	0.33256	0.34906	0.21806	-0.1145	0.69596	0.83969	0.0001695	-0.696		2.2667	-0.49738	0.4201	0.00640174	0.503782	2.7151	1.3517	2.29219	-0.422913		1.1333	2.0968	0.86664	2.29	0.19037	2.4695	0.86289	2.27839	-0.191114		1.1333	1.2234	1.0515	1.89	0.661684	2.0941	0.63784	1.721	-0.373
1.1417	0.32897	0.3453	0.208497	-0.120473	0.69465	0.8416	0.0001748	-0.694		2.2833	-0.4941	0.42368	0.0059462	0.500046	2.7462	1.3415	2.33134	-0.41486		1.1417	2.0736	0.87156	2.24	0.168114	2.4945	0.78524	2.31085	-0.183654		1.1417	1.2085	1.0482	1.86	0.651043	2.1193	0.64629	1.741	-0.379
1.15	0.32901	0.34157	0.199248	-0.129762	0.69334	0.8435	0.0001802	-0.693		2.3	-0.49134	0.42736	0.00551993	0.49686	2.7779	1.3279	2.37084	-0.407063		1.15	2.0429	0.87651	2.2	0.154473	2.5173	0.81302	2.34368	-0.173623		1.15	1.1937	1.0449	1.83	0.641041	2.1445	0.65476	1.76	-0.384
1.1583	0.32904	0.3449	0.190514	-0.138526	0.69203	0.84724	0.0001857	-0.692		2.3167	-0.48844	0.43155	0.00512404	0.493564	2.8098	1.3143	2.41044	-0.399365		1.1583	2.0122	0.88141	2.16	0.143236	2.5401	0.7883	2.3761	-0.163999		1.1583	1.1788	1.0416	1.81	0.631564	2.1697	0.66327	1.78	-0.39
1.1667	0.32909	0.34804	0.182167	-0.146923	0.68971	0.85139	0.0001913	-0.69		2.3333	-0.47564	0.43679	0.00475883	0.480399	2.8419	1.3012	2.44989	-0.39201		1.1667	1.9816	0.88631	2.12	0.133599	2.5629	0.80441	2.4085	-0.154398		1.1667	1.1639	1.0382	1.79	0.622214	2.1927	0.67186	1.8	-0.393
1.175	0.32638	0.3487	0.174098	-0.152282	0.68704	0.85552	0.0001971	-0.687		2.35	-0.46477	0.44184	0.00441814	0.469188	2.8746	1.2884	2.48967	-0.384928		1.175	1.9805	0.89149	2.08	0.0955373	2.5857	0.78019	2.44126	-0.144436		1.175	1.1547	1.035	1.76	0.607893	2.2155	0.68098	1.82	-0.396
1.1833	0.32206	0.34936	0.166485	-0.155575	0.68437	0.85965	0.0002029	-0.684		2.3667	-0.44761	0.44961	0.00410152	0.451711	2.9069	1.2754	2.52954	-0.377364		1.1833	1.9666	0.89659	2.04	0.0725041	2.6083	0.79444	2.4736	-0.134697		1.1833	1.1573	1.0319	1.74	0.582201	2.2383	0.69012	1.839	-0.399
1.1917	0.3197	0.35001	0.159209	-0.160491	0.68171	0.86378	0.0002088	-0.682		2.3833	-0.42709	0.45694	0.00380907	0.430899	2.9354	1.2617	2.56924	-0.366161		1.1917	1.9498	0.90174	2	0.0539632	2.6306	0.7774	2.50591	-0.124694		1.1917	1.1508	1.0288	1.72	0.565755	2.2611	0.6993	1.859	-0.402
1.2	0.31736	0.3582	0.152157	-0.165204	0.67905	0.86777	0.0002149	-0.679		2.4	-0.4072	0.46476	0.00353599	0.410736	2.9641	1.2478	2.60925	-0.354848		1.2	1.933	0.90686	1.97	0.0364421	2.6529	0.783	2.53856	-0.114343		1.2	1.1443	1.0257	1.69	0.55003	2.2836	0.70849	1.878	-0.405
1.2083	0.31503	0.37017	0.145496	-0.169534	0.67731	0.87173	0.0002211	-0.677		2.4167	-0.38572	0.47283	0.0032828	0.389003	2.9925	1.2345	2.64933	-0.34317		1.2083	1.9173	0.91199	1.94	0.0199002	2.6753	0.81124	2.57078	-0.104524		1.2083	1.1377	1.0226	1.67	0.534844	2.3037	0.71761	1.898	-0.406
1.2167	0.31211	0.37711	0.139128	-0.172982	0.67635	0.87573	0.0002273	-0.676		2.4333	-0.36471	0.48054	0.00304899	0.367759	3.0206	1.2216	2.68923	-0.331372		1.2167	1.918	0.91708	1.91	-0.0114812	2.6977	0.81401	2.60296	-0.0947431		1.2167	1.1377	1.0195	1.65	0.513225	2.3237	0.72678	1.917	-0.406
1.225	0.30744	0.38403	0.13297	-0.17447	0.67538	0.87974	0.0002338	-0.675		2.45	-0.34385	0.48735	0.00283034	0.34668	3.0481	1.2085	2.72942	-0.31868		1.225	1.9085	0.92228	1.88	-0.0316721	2.7192	0.83033	2.63548	-0.0837231		1.225	1.1417	1.0166	1.63	0.488332	2.3438	0.73596	1.937	-0.407
1.2333	0.30406	0.39096	0.127156	-0.176904	0.67442	0.88374	0.0002403	-0.674		2.4667	-0.32303	0.49439	0.00262743	0.325657	3.0731	1.1955	2.76966	-0.303439		1.2333	1.899	0.92745	1.85	-0.0499017	2.7404	0.83864	2.66756	-0.0728417		1.2333	1.1409	1.0136	1.61	0.468692	2.364	0.74518	1.956	-0.408
1.2417	0.30065	0.39283	0.121602	-0.179048	0.67346	0.88636	0.0002469	-0.673		2.4833	-0.30624	0.49967	0.00244035	0.30868	3.098	1.1826	2.8097	-0.288296		1.2417	1.8896	0.93263	1.82	-0.0668091	2.7616	0.87283	2.69958	-0.0620148		1.2417	1.1401	1.0106	1.59	0.449248	2.3831	0.75437	1.976	-0.407
1.25	0.29726	0.38663	0.116225	-0.181035	0.67385	0.88753	0.0002537	-0.674		2.5	-0.29671	0.50493	0.00226559	0.298976	3.1232	1.1704	2.85003	-0.273175		1.25	1.8804	0.93743	1.8	-0.0829789	2.7828	0.87994	2.73194	-0.050861		1.25	1.1393	1.0077	1.57	0.430539	2.4005	0.76424	1.995	-0.405
1.2583	0.29386	0.38714	0.11114	-0.18272	0.67684	0.88885	0.0002606	-0.677		2.5167	-0.28542	0.51011	0.00210313	0.287523	3.1486	1.1585	2.89038	-0.25822		1.2583	1.8722	0.94247	1.77	-0.0983224	2.8041	0.90481	2.76385	-0.0402539		1.2583	1.1435	1.0047	1.55	0.407306	2.4179	0.7745	2.014	-0.403
1.2667	0.28628	0.38765	0.106277	-0.180003	0.67982	0.89016	0.0002676	-0.68		2.5333	-0.28123	0.51507	0.00195321	0.283183	3.1744	1.146	2.93052	-0.243881		1.2667	1.8633	0.9475	1.75	-0.111621	2.8251	0.91879	2.79569	-0.0294095		1.2667	1.1476	1.0019	1.53	0.384407	2.4354	0.78478	2.034	-0.401
1.275	0.28111	0.38816	0.101573	-0.179537	0.68281	0.89148	0.0002747	-0.683		2.55	-0.27617	0.52011	0.0018133	0.277983	3.2017	1.1323	2.97092	-0.230776		1.275	1.8544	0.95253	1.73	-0.12396	2.8461	0.93453	2.82786	-0.0182411		1.275	1.15	0.99897	1.51	0.36396	2.4528	0.79509	2.053	-0.4
1.2833	0.276	0.39295	0.0971296	-0.17887	0.6858	0.89266	0.0002819	-0.686		2.5667	-0.26826	0.52565	0.00168347	0.269944	3.229	1.1185	3.01134	-0.217655		1.2833	1.8455	0.95701	1.71	-0.134571	2.8671	0.94082	2.85958	-0.00752313		1.2833	1.1524	0.99608	1.5	0.34402	2.4692	0.80538	2.072	-0.397
1.2917	0.2709	0.41918	0.0928831	-0.178017	0.68877	0.89353	0.0002893	-0.688		2.5833	-0.25825	0.53108	0.00156344	0.259813	3.2559	1.1067	3.05154	-0.204363		1.2917	1.8429	0.96187	1.69	-0.150206	2.8882	0.94745	2.89122	0.00302502		1.2917	1.1547	0.99318	1.48	0.324459	2.4849	0.81477	2.092	-0.393
1.3	0.26581	0.4309	0.0887783	-0.177032	0.69167	0.8944	0.0002968	-0.691		2.6	-0.24787	0.53684	0.00145133	0.249321	3.2829	1.095	3.09198	-0.190921		1.3	1.8439	0.96679	1.68	-0.168578	2.9095	0.93351	2.92318	0.0136805		1.3	1.1586	0.99026	1.46	0.304076	2.5005	0.82408	2.111	-0.39
1.3083	0.26057	0.4426	0.0848952	-0.175675	0.69458	0.89527	0.0003044	-0.694		2.6167	-0.22789	0.54273	0.00134735	0.229237	3.3092	1.0837	3.13242	-0.176777		1.3083	1.8405	0.97172	1.66	-0.180938	2.9318	0.92839	2.95468	0.0228795		1.3083	1.1618	0.98737	1.45	0.284939	2.5162	0.83341	2.13	-0.386
1.3167	0.25537	0.45432	0.0811783	-0.174192	0.69748	0.89615	0.0003121	-0.697		2.6333	-0.2101	0.54862	0.00125145	0.211351	3.3344	1.0729	3.17262	-0.161776		1.3167	1.8371	0.9759	1.64	-0.192108	2.9542	0.92353	2.9861	0.0319002		1.3167	1.1649	0.98447	1.43	0.266234	2.5319	0.84276	2.149	-0.383
1.325	0.2502	0.46604	0.0775818	-0.172618	0.70039	0.89826	0.0003201	-0.7		2.65	-0.19237	0.55457	0.0011617	0.193532	3.3599	1.062	3.21306	-0.146839		1.325	1.8337	0.98052	1.63	-0.202435	2.9766	0.92416	3.01782	0.0412203		1.325	1.168	0.98158	1.42	0.248345	2.5454	0.85199	2.168	-0.377
1.3333	0.24502	0.48258	0.0741848	-0.170835	0.70329	0.90734	0.000328	-0.703		2.6667	-0.17465	0.56052	0.00107838	0.175728	3.3888	1.0537	3.25349	-0.135313		1.3333	1.837	0.98521	1.62	-0.217899	2.999	0.92243	3.04909	0.0500856		1.3333	1.171	0.97868	1.4	0.231156	2.5583	0.86101	2.187	-0.371
1.3417	0.23985	0.49626	0.0709377	-0.168912	0.70225	0.9162	0.0003361	-0.702		2.6833	-0.16016	0.56615	0.00100155	0.161162	3.4176	1.0455	3.29366	-0.123943		1.3417	1.8396	0.98992	1.61	-0.231522	3.0212	0.89013	3.08027	0.059068		1.3417	1.1806	0.97585	1.39	0.207764	2.5713	0.87004	2.206	-0.365
1.35	0.23973	0.50994	0.0677984	-0.171932	0.70095	0.92505	0.0003444	-0.701		2.7	-0.15411	0.5718	0.000929864	0.15504	3.4487	1.0384	3.33405	-0.114651		1.35	1.8402	0.99377	1.6	-0.242349	3.0427	0.90175	3.11174	0.0690394		1.35	1.1862	0.97301	1.38	0.189236	2.5842	0.8791	2.225	-0.359
1.3583	0.24188	0.52365	0.064837	-0.177043	0.69965	0.9339	0.0003528	-0.699		2.7167	-0.14608	0.57717	0.000863173	0.146943	3.4816	1.0323	3.37442	-0.107183		1.3583	1.8409	0.99814	1.59	-0.251854	3.0642	0.9123	3.14275	0.0785481		1.3583	1.1919	0.97017	1.36	0.17127	2.5972	0.88816	2.244	-0.353
1.3667	0.24083	0.53737	0.0619975	-0.178833	0.69835	0.94275	0.0003613	-0.698		2.7333	-0.1419	0.58236	0.000801625	0.142702	3.515	1.0267	3.41452	-0.100484		1.3667	1.8415	1.0025	1.58	-0.260194	3.0858	0.90247	3.17367	0.0878668		1.3667	1.1976	0.96736	1.35	0.153776	2.6086	0.89725	2.263	-0.346
1.375	0.23974	0.55211	0.0592493	-0.180491	0.69705	0.95318	0.00037	-0.697		2.75	-0.13759	0.58762	0.000744173	0.138334	3.5529	1.0261	3.45483	-0.0980747		1.375	1.8509	1.007	1.57	-0.276589	3.1074	0.8904	3.20486	0.0974641		1.375	1.2037	0.96454	1.34	0.136805	2.6201	0.90652	2.282	-0.339
1.3833	0.23866	0.56646	0.0566534	-0.182007	0.69625	0.96366	0.0003787	-0.696		2.7667	-0.13392	0.59296	0.000690919	0.134611	3.591	1.0254	3.4951	-0.0959013		1.3833	1.8564	1.0105	1.57	-0.287724	3.1293	0.88958	3.2356	0.106299		1.3833	1.2116	0.96173	1.33	0.118767	2.6315	0.91581	2.3	-0.331
1.3917	0.23896	0.58069	0.0541719	-0.184788	0.69564	0.97415	0.0003876	-0.695		2.7833	-0.13116	0.59824	0.000641656	0.131802	3.6334	1.0284	3.53509	-0.0983083		1.3917	1.861	1.0146	1.56	-0.296917	3.1514	0.89305	3.26624	0.114843		1.3917	1.2183	0.95892	1.32	0.102483	2.643	0.92512	2.319	-0.324
1.4	0.24268	0.59495	0.0517726	-0.190907	0.69502	0.98465	0.0003967	-0.695		2.8	-0.12813	0.60451	0.00059564	0.128726	3.6785	1.0331	3.57528	-0.103218		1.4	1.8657	1.0187	1.56	-0.305486	3.1736	0.90712	3.29716	0.123558		1.4	1.225	0.95616	1.31	0.0871899	2.6543	0.93443	2.338	-0.317
1.4083	0.24382	0.6092	0.0495087	-0.194311	0.6944	0.99516	0.0004059	-0.694		2.8167	-0.12222	0.61079	0.000552948	0.122773	3.7232	1.0384	3.61543	-0.107774		1.4083	1.8697	1.0228	1.56	-0.312108	3.1958	0.92871	3.32761	0.131807		1.4083	1.2316	0.95337	1.3	0.0728018	2.6649	0.94344	2.356	-0.309
1.4167	0.24497	0.60842	0.0473466	-0.197623	0.69379	1.0059	0.0004151	-0.693		2.8333	-0.11695	0.61781	0.000513607	0.117464	3.7659	1.0454	3.65528	-0.110621		1.4167	1.8656	1.0259	1.56	-0.309683	3.2181	0.939	3.35796	0.139856		1.4167	1.2398	0.9506	1.3	0.057453	2.6754	0.95225	2.375	-0.3
1.425	0.24611	0.60918	0.0452487	-0.200861	0.69316	1.0167	0.0004247	-0.693		2.85	-0.11206	0.62566	0.000476777	0.112537	3.8089	1.0525	3.69532	-0.113583		1.425	1.8666	1.0296	1.55	-0.311684	3.2394	0.93075	3.38857	0.149168		1.425	1.2498	0.94785	1.29	0.0413641	2.686	0.96107	2.394	-0.292
1.4333	0.24725	0.61448	0.0432671	-0.203983	0.69254	1.0275	0.0004342	-0.692		2.8667	-0.10732	0.63327	0.000442579	0.107763	3.8503	1.0606	3.7353	-0.115002		1.4333	1.8676	1.0333	1.56	-0.312534	3.2603	0.92995	3.41871	0.15841		1.4333	1.2581	0.94515	1.29	0.0278618	2.6966	0.9699	2.412	-0.285
1.4417	0.24772	0.61978	0.0413726	-0.206347	0.69191	1.0384	0.0004439	-0.691		2.8833	-0.10557	0.64045	0.00041103	0.105981	3.8909	1.0691	3.77498	-0.115921		1.4417	1.8686	1.0369	1.56	-0.312438	3.2813	0.90994	3.44875	0.167455		1.4417	1.2664	0.94241	1.28	0.0150826	2.707	0.97875	2.431	-0.276
1.45	0.24859	0.62507	0.0395405	-0.209049	0.69128	1.0492	0.0004538	-0.691		2.9	-0.11644	0.64764	0.000381602	0.116822	3.9312	1.0776	3.81483	-0.116365		1.45	1.8695	1.0398	1.56	-0.311577	3.3023	0.92886	3.47906	0.176757		1.45	1.2747	0.93967	1.28	0.0034277	2.7171	0.98772	2.449	-0.268
1.4583	0.2495	0.63079	0.0378113	-0.211689	0.69066	1.0583	0.0004638	-0.69		2.9167	-0.12448	0.65342	0.000354259	0.124834	3.9698	1.086	3.85462	-0.115178		1.4583	1.8699	1.0431	1.56	-0.309132	3.3233	0.95023	3.50889	0.185592		1.4583	1.2858	0.93696	1.28	-0.0100725	2.7273	0.99676	2.467	-0.26
1.4667	0.25036	0.63666	0.0361597	-0.2142	0.69034	1.0666	0.0004739	-0.69		2.9333	-0.14092	0.65883	0.000328992	0.141249	4.0084	1.0945	3.8941	-0.114299		1.4667	1.8706	1.0464	1.56	-0.306161	3.3425	0.936	3.53862	0.196119		1.4667	1.2974	0.93434	1.27	-0.0232797	2.7374	1.0058	2.486	-0.252
1.475	0.25123	0.64228	0.0345625	-0.216668	0.69064	1.075	0.0004843	-0.69		2.95	-0.15815	0.66444	0.000305396	0.158455	4.0471	1.1037	3.93374	-0.113356		1.475	1.8714	1.0498	1.57	-0.302696	3.3615	0.92469	3.56859	0.207093		1.475	1.3077	0.93167	1.27	-0.0340163	2.7476	1.0149	2.504	-0.244
1.4833	0.2501	0.64789	0.0330505	-0.21705	0.69094	1.0833	0.0004947	-0.69		2.9667	-0.17255	0.67021	0.000283518	0.172834	4.0859	1.1131	3.97331	-0.11259		1.4833	1.8721	1.0524	1.57	-0.298143	3.3805	0.92587	3.5981	0.217598		1.4833	1.318	0.929	1.27	-0.0437539	2.7572	1.0239	2.522	-0.235
1.4917	0.24954	0.6535	0.0316048	-0.217935	0.69124	1.0917	0.0005052	-0.691		2.9833	-0.1832	0.67595	0.000263333	0.183463	4.1217	1.1219	4.01256	-0.109141		1.4917	1.8735	1.0554	1.58	-0.293542	3.3995	0.94144	3.62749	0.227991		1.4917	1.3283	0.92633	1.28	-0.0526586	2.7664	1.0326	2.54	-0.226
1.5	0.24939	0.65481	0.0302064	-0.219184	0.69153	1.0994	0.000516	-0.691		3	-0.19483	0.68368	0.00024444	0.195074	4.1539	1.13	4.05196	-0.101938		1.5	1.8751	1.0584	1.59	-0.288609	3.4185	0.95267	3.65712	0.238622		1.5	1.34	0.92375	1.28	-0.0617818	2.7757	1.0412	2.558	-0.217
1.5083	0.24921	0.65054	0.0288859	-0.220324	0.69178	1.1065	0.0005268	-0.691		3.0167	-0.19246	0.69118	0.000226905	0.192687	4.1862	1.138	4.09128	-0.094921		1.5083	1.8764	1.0615	1.59	-0.282488	3.437	0.95079	3.68628	0.249284		1.5083	1.3514	0.92113	1.28	-0.069607	2.7849	1.0499	2.577	-0.208
1.5167	0.24904	0.65119	0.027624	-0.221416	0.69168	1.1135	0.0005378	-0.691		3.0333	-0.19223	0.69768	0.000210736	0.192441	4.2205	1.1451	4.13027	-0.0902272		1.5167	1.8776	1.0638	1.6	-0.275511	3.4556	0.959	3.71534	0.259737		1.5167	1.3624	0.9185	1.29	-0.0762126	2.7942	1.0586	2.595	-0.199
1.525	0.25578	0.65189	0.0264043	-0.229376	0.69158	1.1206	0.000549	-0.691		3.05	-0.19997	0.70369	0.000195652	0.200166	4.255	1.1523	4.16941	-0.0855896		1.525	1.8789	1.0666	1.61	-0.268116	3.4742	0.96512	3.74463	0.270425		1.525	1.3735	0.91587	1.29	-0.0817839	2.8022	1.0669	2.613	-0.19
1.5333	0.26481	0.65263	0.0252517	-0.239558	0.69148	1.1277	0.0005603	-0.691		3.0667	-0.213	0.70863	0.000181614	0.213182	4.2893	1.1586	4.20845	-0.080846		1.5333	1.8783	1.0693	1.62	-0.257998	3.4929	0.99481	3.77345	0.280548		1.5333	1.3846	0.91332	1.3	-0.0864178	2.8099	1.0742	2.631	-0.179
1.5417	0.26992	0.65084	0.0241478	-0.245772	0.69138	1.1328	0.0005716	-0.691		3.0833	-0.22618	0.70971	0.00016866	0.226349	4.3233	1.1642	4.24717	-0.0761318		1.5417	1.878	1.072	1.63	-0.247561	3.5124	1.0101	3.80215	0.289752		1.5417	1.3958	0.91074	1.31	-0.0904118	2.8177	1.0815	2.649	-0.169
1.55	0.27503	0.63916	0.0230798	-0.25195	0.69128	1.1342	0.0005833	-0.691		3.1	-0.2525	0.71155	0.000156568	0.252657	4.3578	1.1699	4.28602	-0.0717831		1.55	1.8782	1.0741	1.64	-0.237195	3.5341	1.0105	3.83108	0.296981		1.55	1.4069	0.90815	1.31	-0.0932946	2.8254	1.0888	2.666	-0.159
1.5583	0.28014	0.63438	0.022071	-0.258069	0.69266	1.1358	0.000595	-0.692		3.1167	-0.27594	0.70896	0.000145363	0.276085	4.394	1.1758	4.32476	-0.0692358		1.5583	1.8784	1.0766	1.65	-0.226102	3.5558	1.0017	3.85954	0.303744		1.5583	1.418	0.90554	1.32	-0.0953861	2.8331	1.0962	2.684	-0.149
1.5667	0.28443	0.62956	0.0211065	-0.263323	0.69417	1.1373	0.0006069	-0.694		3.1333	-0.30877	0.70644	0.000134997	0.308905	4.4301	1.1817	4.36318	-0.0669235		1.5667	1.8786	1.0791	1.66	-0.214477	3.5775	1.0181	3.88789	0.310386		1.5667	1.4292	0.90306	1.33	-0.0970082	2.8399	1.1025	2.702	-0.138
1.575	0.28705	0.62475	0.0201738	-0.266876	0.69567	1.1389	0.000619	-0.695		3.15	-0.3438	0.70319	0.000125312	0.343925	4.4658	1.1886	4.40171	-0.0640856		1.575	1.8679	1.0814	1.68	-0.191598	3.5992	1.0056	3.91644	0.317244		1.575	1.44	0.9005	1.34	-0.0974349	2.8467	1.1078	2.72	-0.127
1.5833	0.29099	0.61987	0.0192936	-0.271696	0.69717	1.1396	0.0006311	-0.697		3.1667	-0.37741	0.69918	0.000116326	0.377526	4.5013	1.196	4.44014	-0.061156		1.5833	1.8623	1.0831	1.69	-0.173197	3.6213	1.0218	3.94454	0.323238		1.5833	1.4478	0.89789	1.35	-0.0943117	2.8535	1.1131	2.737	-0.116
1.5917	0.29492	0.61202	0.0184508	-0.276469	0.69867	1.1365	0.0006434	-0.698		3.1833	-0.40959	0.69552	0.000108045	0.409698	4.5373	1.2037	4.47823	-0.059066		1.5917	1.8575	1.0852	1.7	-0.155071	3.6436	1.0033	3.97252	0.328915		1.5917	1.4576	0.89531	1.36	-0.0928863	2.8603	1.1183	2.755	-0.105
1.6	0.29884	0.60598	0.0176345	-0.281205	0.70015	1.1335	0.000656	-0.699		3.2	-0.44224	0.69277	0.000100303	0.44234	4.5755	1.2126	4.51644	-0.0590589		1.6	1.8528	1.0873	1.72	-0.136722	3.666	1.0043	4.00071	0.334706		1.6	1.4674	0.89283	1.38	-0.0909762	2.8669	1.1236	2.773	-0.0943
1.6083	0.30285	0.59994	0.0168632	-0.285987	0.7016	1.1304	0.0006686	-0.701		3.2167	-0.46493	0.68991	9.31e-05	0.465023	4.6139	1.2214	4.55453	-0.0593666		1.6083	1.8494	1.0894	1.73	-0.119124	3.6884	0.99904	4.02844	0.340037		1.6083	1.4771	0.89029	1.39	-0.0887499	2.8728	1.1281	2.79	-0.0828
1.6167	0.30889	0.59391	0.0161258	-0.292764	0.70306	1.1273	0.0006813	-0.702		3.2333	-0.48814	0.68848	8.65e-05	0.488227	4.6529	1.2305	4.59228	-0.060618		1.6167	1.8613	1.0911	1.74	-0.116445	3.7108	1.0046	4.05604	0.345243		1.6167	1.4843	0.88771	1.4	-0.0840791	2.8787	1.1323	2.808	-0.071
1.625	0.31366	0.58789	0.0154125	-0.298247	0.70452	1.1242	0.0006944	-0.704		3.25	-0.50193	0.68737	8.03e-05	0.50201	4.6923	1.2398	4.63014	-0.0621603		1.625	1.8635	1.0931	1.76	-0.10384	3.7331	1.002	4.08385	0.350754		1.625	1.4863	0.88508	1.41	-0.0741134	2.8846	1.1365	2.825	-0.0596
1.6333	0.31843	0.57619	0.0147391	-0.303691	0.70598	1.1211	0.0007075	-0.705		3.2667	-0.50617	0.68662	7.45e-05	0.506244	4.7328	1.2481	4.66788	-0.0649232		1.6333	1.8657	1.0952	1.77	-0.0907909	3.7554	1.0019	4.11121	0.355806		1.6333	1.4924	0.88256	1.42	-0.0684336	2.8906	1.1407	2.842	-0.0483
1.6417	0.32323	0.567	0.0140958	-0.309134	0.70653	1.118	0.0007207	-0.706		3.2833	-0.5122	0.6865	6.92e-05	0.512269	4.7749	1.2544	4.70527	-0.0696334		1.6417	1.868	1.0972	1.79	-0.0775565	3.7777	0.99086	4.13843	0.360731		1.6417	1.4984	0.88	1.44	-0.0631152	2.8962	1.1449	2.86	-0.0364
1.65	0.32799	0.55835	0.0134721	-0.314518	0.70626	1.1148	0.0007342	-0.706		3.3	-0.50289	0.68637	6.42e-05	0.502954	4.8174	1.2607	4.74276	-0.0746422		1.65	1.8774	1.0987	1.81	-0.0712828	3.8	0.98905	4.16585	0.365854		1.65	1.5045	0.87742	1.45	-0.0582301	2.9015	1.1493	2.877	-0.0245
1.6583	0.33835	0.54973	0.0128825	-0.325468	0.70599	1.1115	0.0007477	-0.705		3.3167	-0.49694	0.68731	5.95e-05	0.496999	4.8609	1.2645	4.78012	-0.0807768		1.6583	1.9008	1.1008	1.82	-0.0786741	3.8223	1.0035	4.19282	0.37052		1.6583	1.5075	0.8748	1.46	-0.0508544	2.9069	1.1537	2.894	-0.0127
1.6667	0.34682	0.54114	0.0123187	-0.334501	0.70572	1.1083	0.0007614	-0.705		3.3333	-0.48478	0.68809	5.53e-05	0.484835	4.9044	1.2681	4.81714	-0.0872616		1.6667	1.9132	1.1028	1.84	-0.0748131	3.8463	0.98319	4.21966	0.373364		1.6667	1.5088	0.87229	1.47	-0.0426533	2.9122	1.1581	2.912	-0.00068
1.675	0.35439	0.53503	0.0117733	-0.342617	0.70545	1.105	0.0007754	-0.705		3.35	-0.4702	0.6886	5.13e-05	0.470251	4.9462	1.2701	4.85425	-0.0919521		1.675	1.9257	1.1049	1.85	-0.0709648	3.8706	0.99342	4.2467	0.376102		1.675	1.5122	0.86971	1.47	-0.0372977	2.9175	1.1626	2.929	0.0111
1.6833	0.36194	0.52853	0.0112583	-0.350682	0.70512	1.1015	0.0007894	-0.704		3.3667	-0.45769	0.68896	4.76e-05	0.457738	4.9853	1.2701	4.89123	-0.0940734		1.6833	1.9381	1.1064	1.87	-0.0667659	3.8949	0.99447	4.27329	0.37839		1.6833	1.5157	0.86713	1.48	-0.0330399	2.9225	1.1668	2.946	0.0231
1.6917	0.36952	0.52134	0.0107663	-0.358754	0.70466	1.0981	0.0008035	-0.704		3.3833	-0.44959	0.68859	4.42e-05	0.449634	5.0243	1.2701	4.92785	-0.0964473		1.6917	1.9616	1.1084	1.89	-0.0735554	3.9193	0.99365	4.29975	0.380448		1.6917	1.5191	0.86454	1.49	-0.0299146	2.9274	1.1694	2.963	0.0354
1.7	0.37705	0.51416	0.0102909	-0.366759	0.7042	1.0947	0.000818	-0.703		3.4	-0.44039	0.68588	4.1e-05	0.440431	5.0575	1.2661	4.96457	-0.0929339		1.7	1.9903	1.1104	1.9	-0.0855608	3.9436	0.99191	4.32639	0.382793		1.7	1.5217	0.86208	1.49	-0.027073	2.9323	1.172	2.98	0.0474
1.7083	0.38458	0.50697	0.00984049	-0.37474	0.70374	1.0913	0.0008325	-0.703		3.4167	-0.44184	0.68361	3.8e-05	0.441878	5.0907	1.262	5.00114	-0.0895556		1.7083	2.0119	1.1125	1.92	-0.0903238	3.968	1.0107	4.35259	0.38459		1.7083	1.5244	0.85952	1.5	-0.025626	2.9373	1.1746	2.997	0.0593
1.7167	0.39213	0.50134	0.00940976	-0.38272	0.70328	1.088	0.0008471	-0.702		3.4333	-0.44361	0.67867	3.52e-05	0.443645	5.1222	1.257	5.03737	-0.0848316		1.7167	2.0336	1.1141	1.94	-0.0951753	3.9925	1.0149	4.37866	0.386156		1.7167	1.5273	0.85699	1.5	-0.0258651	2.9421	1.1772	3.014	0.0715
1.725	0.39968	0.4961	0.00899307	-0.390687	0.70269	1.0847	0.0008621	-0.702		3.45	-0.45008	0.67378	3.27e-05	0.450113	5.1525	1.2512	5.07367	-0.0788267		1.725	2.0552	1.116	1.96	-0.100036	4.017	1.0052	4.4049	0.387903		1.725	1.5302	0.85443	1.5	-0.0274078	2.9475	1.1796	3.03	0.0829
1.7333	0.40723	0.49006	0.0085996	-0.39863	0.7012	1.0813	0.000877	-0.7		3.4667	-0.46376	0.66872	3.03e-05	0.46379	5.1828	1.2457	5.10984	-0.0729607		1.7333	2.0756	1.1179	1.97	-0.103665	4.0415	1.0073	4.4307	0.389204		1.7333	1.5331	0.85201	1.5	-0.0304133	2.953	1.1815	3.047	0.0941
1.7417	0.41457	0.48402	0.0082236	-0.406346	0.69971	1.078	0.0008922	-0.699		3.4833	-0.47554	0.66351	2.81e-05	0.475568	5.2133	1.2421	5.14565	-0.0676507		1.7417	2.0962	1.1198	1.99	-0.107533	4.0661	1.0138	4.45638	0.39028		1.7417	1.5266	0.84942	1.5	-0.025619	2.9584	1.1835	3.064	0.106
1.75	0.42157	0.47796	0.00786022	-0.41371	0.69821	1.0747	0.0009076	-0.697		3.5	-0.47888	0.65844	2.61e-05	0.478906	5.244	1.2385	5.18146	-0.0625375		1.75	2.1171	1.1214	2.01	-0.111876	4.091	1.0261	4.48223	0.391232		1.75	1.5237	0.84683	1.5	-0.0258051	2.9639	1.1855	3.081	0.117
1.7583	0.42884	0.46927	0.00751717	-0.421323	0.69671	1.0746	0.0009231	-0.696		3.5167	-0.4838	0.65386	2.42e-05	0.483824	5.2736	1.2361	5.21713	-0.0564664		1.7583	2.1381	1.1231	2.02	-0.116374	4.1159	1.0444	4.50765	0.391745		1.7583	1.522	0.84426	1.49	-0.0286799	2.9695	1.1875	3.097	0.128
1.7667	0.43614	0.45774	0.00718836	-0.428952	0.69522	1.0774	0.0009387	-0.694		3.5333	-0.48548	0.64923	2.24e-05	0.485502	5.3025	1.2342	5.25266	-0.0498384		1.7667	2.159	1.1249	2.04	-0.120942	4.1409	1.0607	4.53293	0.392027		1.7667	1.5204	0.84178	1.49	-0.0332315	2.9761	1.1896	3.114	0.138
1.775	0.44343	0.44887	0.00687023	-0.43656	0.69143	1.0801	0.0009547	-0.69		3.55	-0.4853	0.64413	2.08e-05	0.485321	5.3311	1.2324	5.28805	-0.0430545		1.775	2.1578	1.1263	2.05	-0.103685	4.1659	1.0486	4.55838	0.392479		1.775	1.5187	0.83925	1.48	-0.0390073	2.9828	1.1917	3.13	0.148
1.7833	0.45089	0.44001	0.00656979	-0.44432	0.68745	1.0828	0.0009706	-0.686		3.5667	-0.48479	0.63898	1.93e-05	0.484809	5.3575	1.2305	5.32328	-0.0342158		1.7833	2.1671	1.1276	2.07	-0.0970856	4.1904	1.0353	4.5834	0.392995		1.7833	1.4985	0.83654	1.47	-0.0276719	2.9895	1.1938	3.147	0.157
1.7917	0.46109	0.43115	0.00628259	-0.454807	0.68347	1.0854	0.0009867	-0.682		3.5833	-0.47914	0.63381	1.79e-05	0.479158	5.3838	1.2286	5.35838	-0.0254234		1.7917	2.178	1.129	2.09	-0.0923511	4.2142	1.0429	4.60828	0.39408		1.7917	1.4895	0.83388	1.46	-0.0289741	2.9962	1.1959	3.163	0.167
1.8	0.46959	0.42012	0.00600492	-0.463585	0.67948	1.0874	0.001003	-0.678		3.6	-0.47464	0.62842	1.66e-05	0.474657	5.4102	1.2273	5.39332	-0.0168782		1.8	2.1889	1.1304	2.1	-0.0879793	4.238	1.0517	4.63333	0.395329		1.8	1.4805	0.83132	1.45	-0.0314391	3.003	1.198	3.18	0.177
1.8083	0.47807	0.40227	0.0057429	-0.472327	0.6755	1.0883	0.00102	-0.674		3.6167	-0.46561	0.62311	1.54e-05	0.465625	5.4366	1.2262	5.42812	-0.00848106		1.8083	2.199	1.1318	2.12	-0.0830653	4.2618	1.0544	4.65795	0.396146		1.8083	1.4714	0.8287	1.44	-0.0350012	3.0102	1.1988	3.196	0.186
1.8167	0.48657	0.38932	0.0054923	-0.481078	0.67236	1.0892	0.001036	-0.671		3.6333	-0.45594	0.61631	1.43e-05	0.455954	5.463	1.2257	5.46277	-0.000232728		1.8167	2.2009	1.1329	2.13	-0.0702696	4.2857	1.0739	4.68243	0.396734		1.8167	1.4622	0.82607	1.42	-0.0396832	3.0174	1.1992	3.212	0.195
1.825	0.49505	0.37636	0.00524944	-0.489801	0.66955	1.0902	0.001053	-0.668		3.65	-0.44739	0.60979	1.33e-05	0.447403	5.4902	1.226	5.49727	0.00706598		1.825	2.208	1.1341	2.14	-0.0630992	4.3088	1.0844	4.70709	0.398285		1.825	1.4522	0.82344	1.41	-0.0445043	3.0246	1.1996	3.229	0.204
1.8333	0.50016	0.3634	0.00502004	-0.49514	0.66674	1.0911	0.00107	-0.666		3.6667	-0.44037	0.6021	1.23e-05	0.440382	5.5174	1.2264	5.53161	0.0142143		1.8333	2.2152	1.1354	2.16	-0.0563654	4.3313	1.0902	4.73131	0.400009		1.8333	1.4427	0.82093	1.39	-0.0507797	3.0318	1.2	3.245	0.213
1.8417	0.50656	0.35106	0.0048007	-0.501759	0.66393	1.0904	0.001087	-0.663		3.6833	-0.43302	0.59397	1.14e-05	0.433031	5.5456	1.2268	5.56581	0.0202114		1.8417	2.2223	1.1366	2.17	-0.0499575	4.3539	1.0969	4.7554	0.401502		1.8417	1.4332	0.81835	1.38	-0.0580196	3.0396	1.2004	3.261	0.221
1.85	0.51341	0.35002	0.00458856	-0.508821	0.66112	1.0834	0.001105	-0.66		3.7	-0.42564	0.58608	1.06e-05	0.425651	5.5741	1.2272	5.59986	0.0257564		1.85	2.2255	1.1376	2.19	-0.0401578	4.3765	1.0977	4.77965	0.40315		1.85	1.4238	0.81577	1.36	-0.0660447	3.0478	1.2014	3.277	0.229
1.8583	0.52028	0.34194	0.00438829	-0.515892	0.65944	1.0765	0.001122	-0.658		3.7167	-0.41825	0.57856	9.86e-06	0.41826	5.604	1.2273	5.63375	0.0297489		1.8583	2.2218	1.1386	2.2	-0.0238782	4.3991	1.113	4.80348	0.404376		1.8583	1.4119	0.81317	1.34	-0.0722667	3.056	1.2024	3.293	0.237
1.8667	0.52714	0.33385	0.00419697	-0.522943	0.65883	1.0696	0.00114	-0.658		3.7333	-0.40527	0.57105	9.15e-06	0.405279	5.6354	1.227	5.66749	0.0320882		1.8667	2.2236	1.1396	2.21	-0.0136008	4.4205	1.1084	4.82717	0.40667		1.8667	1.3974	0.81064	1.32	-0.0765937	3.0642	1.2034	3.309	0.245
1.875	0.53474	0.32577	0.00401169	-0.530728	0.65823	1.0628	0.001158	-0.657		3.75	-0.38752	0.56409	8.49e-06	0.387528	5.6671	1.2268	5.70107	0.0339738		1.875	2.2254	1.1406	2.22	-0.00390064	4.4416	1.094	4.85102	0.409415		1.875	1.3854	0.80807	1.3	-0.0838592	3.0724	1.2044	3.325	0.253
1.8833	0.54246	0.31768	0.00383644	-0.538624	0.65761	1.0558	0.001176	-0.656		3.7667	-0.37016	0.55713	7.89e-06	0.370168	5.6964	1.227	5.73451	0.0381051		1.8833	2.2272	1.1414	2.23	0.00530377	4.4628	1.0837	4.87444	0.411643		1.8833	1.3733	0.80549	1.28	-0.0914778	3.0812	1.2054	3.341	0.26
1.8917	0.54983	0.32079	0.00366885	-0.546161	0.657	1.0468	0.001194	-0.656		3.7833	-0.34146	0.55025	7.32e-06	0.341467	5.7255	1.2272	5.76778	0.0422814		1.8917	2.2223	1.1422	2.24	0.020668	4.484	1.0678	4.89774	0.413741		1.8917	1.3613	0.80292	1.26	-0.0996626	3.0901	1.2063	3.357	0.267
1.9	0.55722	0.31855	0.00350672	-0.553713	0.65668	1.0378	0.001213	-0.655		3.8	-0.31515	0.54336	6.79e-06	0.315157	5.7523	1.227	5.8009	0.0486022		1.9	2.2145	1.143	2.25	0.0383114	4.5052	1.064	4.92119	0.415988		1.9	1.3458	0.80041	1.24	-0.104565	3.099	1.2072	3.373	0.274
1.9083	0.56459	0.31547	0.00335359	-0.561236	0.65696	1.0289	0.001231	-0.656		3.8167	-0.29465	0.5363	6.3e-06	0.294656	5.7772	1.2265	5.83387	0.0566671		1.9083	2.2108	1.1437	2.26	0.0513051	4.5252	1.0406	4.94422	0.419023		1.9083	1.3294	0.79783	1.22	-0.108807	3.1079	1.208	3.388	0.281
1.9167	0.57266	0.31238	0.00320725	-0.569453	0.65724	1.0199	0.00125	-0.656		3.8333	-0.27602	0.52837	5.85e-06	0.276026	5.8022	1.2263	5.86668	0.0644757		1.9167	2.2072	1.1442	2.27	0.0635838	4.5452	1.0298	4.96713	0.421927		1.9167	1.3148	0.79525	1.2	-0.115112	3.1168	1.2089	3.404	0.287
1.925	0.58168	0.30929	0.0030658	-0.578614	0.65753	1.011	0.001269	-0.656		3.85	-0.25604	0.52057	5.43e-06	0.256045	5.8299	1.2287	5.89933	0.0694276		1.925	2.2035	1.1449	2.28	0.0752883	4.5653	1.0288	4.99017	0.424873		1.925	1.3003	0.79269	1.18	-0.12155	3.1263	1.2096	3.42	0.294
1.9333	0.58987	0.31829	0.00293192	-0.586938	0.65781	0.99675	0.001288	-0.657		3.8667	-0.23441	0.50882	5.04e-06	0.234415	5.8577	1.2311	5.93182	0.0741224		1.9333	2.1994	1.1455	2.29	0.0867906	4.5854	1.0241	5.01281	0.427413		1.9333	1.2857	0.79021	1.16	-0.127955	3.1359	1.2101	3.435	0.299
1.9417	0.59807	0.32452	0.0028038	-0.595266	0.65852	0.98187	0.001307	-0.657		3.8833	-0.21328	0.49665	4.68e-06	0.213285	5.8837	1.235	5.96416	0.0804598		1.9417	2.1954	1.1462	2.29	0.097533	4.6057	0.98984	5.03532	0.429621		1.9417	1.2622	0.7876	1.14	-0.125558	3.1455	1.2106	3.451	0.306
1.95	0.60626	0.32804	0.00267983	-0.60358	0.66268	0.96721	0.001327	-0.661		3.9	-0.19417	0.4832	4.34e-06	0.194174	5.9091	1.2397	5.99634	0.0872392		1.95	2.1915	1.1464	2.3	0.107463	4.6268	0.96084	5.05797	0.431168		1.95	1.2408	0.78499	1.12	-0.125149	3.155	1.2111	3.467	0.312
1.9583	0.61385	0.33154	0.00256274	-0.611287	0.66683	0.95255	0.001346	-0.665		3.9167	-0.17503	0.46764	4.02e-06	0.175034	5.934	1.2444	6.02836	0.0943606		1.9583	2.1876	1.1469	2.3	0.11675	4.6479	0.95863	5.08021	0.432312		1.9583	1.2214	0.78237	1.09	-0.12667	3.1648	1.2116	3.482	0.317
1.9667	0.6157	0.33504	0.0024508	-0.613249	0.67099	0.9379	0.001366	-0.67		3.9333	-0.13442	0.45278	3.73e-06	0.134424	5.9572	1.2493	6.06022	0.103024		1.9667	2.1836	1.1474	2.31	0.125467	4.669	0.95383	5.10233	0.433329		1.9667	1.202	0.77986	1.07	-0.128161	3.1754	1.2125	3.497	0.322
1.975	0.62125	0.32757	0.00234257	-0.618907	0.67514	0.91858	0.001386	-0.674		3.95	-0.068022	0.43802	3.46e-06	0.0680255	5.9805	1.2543	6.09193	0.111428		1.975	2.1871	1.148	2.31	0.125958	4.6901	0.94262	5.12458	0.434481		1.975	1.1826	0.77729	1.05	-0.129433	3.186	1.2136	3.513	0.327
1.9833	0.62679	0.31829	0.00224046	-0.624549	0.6793	0.89753	0.001406	-0.678		3.9667	-0.0079832	0.42332	3.21e-06	0.00798641	6.0032	1.2576	6.12347	0.120274		1.9833	2.187	1.1481	2.32	0.129386	4.7114	0.95034	5.14644	0.435038		1.9833	1.1584	0.77468	1.03	-0.125734	3.1966	1.2146	3.528	0.331
1.9917	0.63233	0.31409	0.00214251	-0.630188	0.68315	0.87647	0.001427	-0.682		3.9833	0.051767	0.40868	2.98e-06	-0.051764	6.0256	1.2604	6.15486	0.12926		1.9917	2.1865	1.1485	2.32	0.132508	4.7328	0.94354	5.16817	0.435365		1.9917	1.1367	0.77208	1.01	-0.124413	3.2072	1.2157	3.543	0.336
2	0.63787	0.3099	0.00204774	-0.635822	0.68696	0.85543	0.001447	-0.686												2	2.1859	1.1489	2.32	0.134987	4.7543	0.95598	5.19002	0.435722		2	1.1152	0.76958	0.992	-0.122996	3.218	1.2168	3.559	0.341
2.0083	0.6375	0.30567	0.0019582	-0.635542	0.69078	0.83441	0.001468	-0.689												2.0083	2.185	1.1493	2.32	0.137087	4.7758	0.9816	5.21149	0.435689		2.0083	1.0938	0.76702	0.972	-0.121439	3.2292	1.2181	3.574	0.345
2.0167	0.63962	0.29777	0.00187259	-0.637747	0.6946	0.81955	0.001489	-0.693												2.0167	2.1819	1.1492	2.32	0.140672	4.7973	1.0114	5.23283	0.435527		2.0167	1.073	0.76446	0.953	-0.120295	3.2403	1.2194	3.589	0.349
2.025	0.64241	0.28669	0.0017898	-0.64062	0.69841	0.80941	0.00151	-0.697												2.025	2.1803	1.1493	2.32	0.142012	4.8175	1.0084	5.25429	0.436791		2.025	1.0578	0.76197	0.933	-0.124406	3.2515	1.2208	3.604	0.353
2.0333	0.64519	0.27887	0.00171166	-0.643478	0.69941	0.79913	0.001531	-0.698												2.0333	2.1786	1.1495	2.32	0.142769	4.8367	1.0171	5.27537	0.43867		2.0333	1.0391	0.75955	0.914	-0.124732	3.2626	1.2221	3.619	0.356
2.0417	0.64796	0.27104	0.001637	-0.646323	0.69923	0.7888	0.001553	-0.698												2.0417	2.177	1.1497	2.32	0.142732	4.856	1.0302	5.29632	0.440323		2.0417	1.0203	0.75708	0.896	-0.124731	3.2746	1.2235	3.634	0.359
2.05	0.65573	0.26322	0.00156466	-0.654165	0.69906	0.77848	0.001574	-0.697												2.05	2.1779	1.1494	2.32	0.139468	4.8753	1.0424	5.3174	0.442099		2.05	1.0016	0.75461	0.877	-0.124455	3.2872	1.2241	3.649	0.362
2.0583	0.66371	0.25524	0.00149633	-0.662214	0.69889	0.77196	0.001596	-0.697												2.0583	2.183	1.1494	2.31	0.131334	4.8947	1.0492	5.3381	0.443397		2.0583	0.98239	0.75214	0.859	-0.123358	3.2997	1.2248	3.664	0.364
2.0667	0.66975	0.24674	0.00143102	-0.668319	0.69871	0.77105	0.001618	-0.697												2.0667	2.1847	1.1495	2.31	0.125908	4.9129	1.0532	5.35867	0.445767		2.0667	0.96233	0.74975	0.841	-0.121158	3.3123	1.2254	3.679	0.366
2.075	0.67578	0.23862	0.00136786	-0.674412	0.69738	0.77007	0.00164	-0.696												2.075	2.1864	1.1495	2.31	0.119772	4.9308	1.0749	5.37936	0.448557		2.075	0.94298	0.74732	0.824	-0.11928	3.3248	1.2261	3.693	0.369
2.0833	0.68181	0.23049	0.00130824	-0.680502	0.6949	0.76904	0.001663	-0.693												2.0833	2.1881	1.1491	2.3	0.112984	4.9488	1.0505	5.39967	0.450873		2.0833	0.92365	0.74488	0.807	-0.117098	3.3394	1.2266	3.708	0.369
2.0917	0.68463	0.22237	0.0012512	-0.683379	0.69242	0.76801	0.001685	-0.691												2.0917	2.1978	1.149	2.3	0.0975271	4.9667	1.0372	5.41986	0.453163		2.0917	0.9043	0.74244	0.79	-0.114632	3.3545	1.2263	3.723	0.369
2.1	0.68376	0.21513	0.00119599	-0.682564	0.68994	0.76689	0.001708	-0.688												2.1	2.2107	1.149	2.29	0.0781878	4.9847	1.0477	5.44017	0.455469		2.1	0.88207	0.74009	0.773	-0.108896	3.3695	1.2261	3.738	0.368
2.1083	0.68629	0.21779	0.00114384	-0.685146	0.68746	0.76547	0.001731	-0.686												2.1083	2.2188	1.149	2.28	0.0630235	5.0057	1.0487	5.46011	0.454406		2.1083	0.85811	0.73765	0.757	-0.101103	3.3846	1.2259	3.752	0.368
2.1167	0.68882	0.21414	0.00109397	-0.687726	0.68544	0.76407	0.001754	-0.684												2.1167	2.2269	1.1485	2.27	0.0472359	5.0268	1.073	5.47992	0.45312		2.1167	0.83627	0.73522	0.741	-0.0951646	3.3997	1.2257	3.767	0.367
2.125	0.69135	0.2105	0.00104573	-0.690304	0.68448	0.76272	0.001778	-0.683												2.125	2.235	1.1483	2.27	0.0308091	5.0479	1.0585	5.49985	0.451947		2.125	0.81443	0.73277	0.726	-0.0888412	3.4161	1.2254	3.781	0.365
2.1333	0.6937	0.20687	0.00100015	-0.6927	0.68352	0.76138	0.001801	-0.682												2.1333	2.2409	1.1481	2.26	0.0159968	5.0691	1.0744	5.51941	0.450313		2.1333	0.79261	0.73045	0.71	-0.0822175	3.4325	1.2251	3.796	0.363
2.1417	0.69486	0.20322	0.000956536	-0.693904	0.68257	0.75976	0.001825	-0.681												2.1417	2.2472	1.1478	2.25	0.000191107	5.09	1.099	5.53885	0.448854		2.1417	0.76929	0.72804	0.695	-0.0738337	3.4489	1.2247	3.81	0.361
2.15	0.69681	0.20471	0.00091433	-0.695896	0.68161	0.75507	0.001849	-0.68												2.15	2.2541	1.1471	2.24	-0.0168132	5.1099	1.1158	5.5584	0.448505		2.15	0.74605	0.72564	0.681	-0.0651562	3.4653	1.2244	3.825	0.359
2.1583	0.69876	0.20355	0.000874454	-0.697886	0.68073	0.75039	0.001873	-0.679												2.1583	2.2609	1.1466	2.23	-0.0342617	5.1298	1.1251	5.5776	0.447799		2.1583	0.72332	0.72325	0.667	-0.0566775	3.4817	1.224	3.839	0.357
2.1667	0.70071	0.20213	0.000836317	-0.699874	0.68058	0.74575	0.001897	-0.679												2.1667	2.2678	1.1462	2.22	-0.0523592	5.1498	1.128	5.59667	0.446871		2.1667	0.70062	0.72094	0.653	-0.0479772	3.4981	1.2246	3.853	0.355
2.175	0.70266	0.2007	0.000799421	-0.701861	0.68043	0.7411	0.001922	-0.679												2.175	2.2687	1.1457	2.2	-0.0650077	5.1697	1.1202	5.61585	0.446148		2.175	0.67791	0.71858	0.639	-0.0389077	3.5145	1.2254	3.867	0.353
2.1833	0.70433	0.19926	0.000764544	-0.703565	0.68028	0.73646	0.001946	-0.678												2.1833	2.2726	1.1447	2.19	-0.0811548	5.1899	1.1168	5.63467	0.444774		2.1833	0.65643	0.71624	0.626	-0.0307702	3.5309	1.2262	3.882	0.351
2.1917	0.70614	0.20167	0.000731175	-0.705409	0.68013	0.73023	0.001971	-0.678												2.1917	2.2768	1.144	2.18	-0.0980913	5.2105	1.1173	5.65338	0.442881		2.1917	0.6345	0.71391	0.613	-0.0219424	3.5474	1.2271	3.896	0.348
2.2	0.70797	0.203	0.000698882	-0.707271	0.67998	0.72386	0.001996	-0.678												2.2	2.281	1.1432	2.17	-0.115522	5.231	1.13	5.67219	0.441191		2.2	0.6124	0.71165	0.6	-0.0126024	3.5638	1.2279	3.91	0.346
2.2083	0.70979	0.20359	0.000668377	-0.709122	0.6795	0.71749	0.002021	-0.677												2.2083	2.2839	1.1425	2.15	-0.132098	5.2516	1.1066	5.69066	0.439056		2.2083	0.59034	0.70937	0.587	-0.00301894	3.5802	1.228	3.924	0.344
2.2167	0.71163	0.20417	0.000639212	-0.710991	0.679	0.71111	0.002047	-0.677												2.2167	2.277	1.1412	2.14	-0.139319	5.2722	1.0755	5.709	0.436801		2.2167	0.56828	0.70707	0.575	0.00679159	3.5966	1.228	3.938	0.341
2.225	0.71174	0.20475	0.000610998	-0.711129	0.67849	0.70473	0.002073	-0.676												2.225	2.2764	1.1402	2.12	-0.153282	5.2925	1.0703	5.72745	0.434947		2.225	0.54698	0.70479	0.563	0.0161668	3.613	1.2281	3.952	0.339
2.2333	0.71189	0.20713	0.000584317	-0.711306	0.67798	0.69992	0.002098	-0.676												2.2333	2.2758	1.1392	2.11	-0.167639	5.3123	1.0583	5.74555	0.433252		2.2333	0.52524	0.7026	0.551	0.0262492	3.6294	1.2282	3.966	0.336
2.2417	0.71265	0.20964	0.0005588	-0.712091	0.67747	0.6956	0.002124	-0.675												2.2417	2.2753	1.1382	2.09	-0.182488	5.3322	1.0385	5.76354	0.43134		2.2417	0.50352	0.70037	0.54	0.0365238	3.6459	1.2282	3.98	0.334
2.25	0.71342	0.21141	0.000534115	-0.712886	0.6772	0.69129	0.002151	-0.675												2.25	2.2682	1.1367	2.08	-0.191123	5.3522	1.0382	5.78162	0.429424		2.25	0.48179	0.69814	0.529	0.0471145	3.6626	1.228	3.993	0.331
2.2583	0.71417	0.21319	0.000510804	-0.713659	0.67704	0.68699	0.002177	-0.675												2.2583	2.2506	1.1353	2.06	-0.189601	5.3721	1.0415	5.79938	0.427275		2.2583	0.46111	0.69591	0.518	0.0569064	3.6792	1.2279	4.007	0.328
2.2667	0.71277	0.21497	0.000488529	-0.712282	0.67687	0.68269	0.002203	-0.675												2.2667	2.2416	1.1339	2.04	-0.197008	5.3897	1.0381	5.81701	0.42731		2.2667	0.44446	0.69385	0.507	0.0628672	3.6958	1.2277	4.021	0.325
2.275	0.70935	0.21882	0.000466963	-0.708883	0.6767	0.67639	0.00223	-0.674												2.275	2.2327	1.1326	2.03	-0.204844	5.4065	1.0254	5.83474	0.428239		2.275	0.425	0.69169	0.497	0.0719261	3.7125	1.2276	4.035	0.322
2.2833	0.70793	0.22415	0.000446581	-0.707483	0.67654	0.66873	0.002257	-0.674												2.2833	2.2237	1.1308	2.01	-0.212866	5.4233	1.0312	5.85214	0.42884		2.2833	0.40556	0.68955	0.487	0.0812003	3.7293	1.2269	4.048	0.319
2.2917	0.70652	0.22783	0.000427091	-0.706093	0.67647	0.66108	0.002284	-0.674												2.2917	2.2	1.1291	1.99	-0.20647	5.4402	1.024	5.86943	0.429226		2.2917	0.38612	0.68741	0.477	0.0906595	3.7461	1.2255	4.062	0.316
2.3	0.70512	0.23151	0.000408239	-0.704712	0.6765	0.65343	0.002312	-0.674												2.3	2.1712	1.1273	1.98	-0.195251	5.457	1.0084	5.8868	0.429803		2.3	0.37168	0.68543	0.467	0.0953893	3.7629	1.224	4.075	0.313
2.3083	0.7036	0.23519	0.000390437	-0.70321	0.67652	0.64579	0.00234	-0.674												2.3083	2.1507	1.1255	1.96	-0.192567	5.4731	1.0007	5.90386	0.430759		2.3083	0.36292	0.68344	0.458	0.0946589	3.7798	1.2226	4.089	0.309
2.3167	0.70166	0.23946	0.000373427	-0.701287	0.67655	0.63909	0.002367	-0.674												2.3167	2.1302	1.1234	1.94	-0.190113	5.4891	0.99958	5.9208	0.4317		2.3167	0.34892	0.68144	0.448	0.0993403	3.7967	1.2212	4.102	0.306
2.325	0.7	0.24494	0.00035698	-0.699643	0.67657	0.63363	0.002395	-0.674												2.325	2.1097	1.1215	1.92	-0.187884	5.5052	1.0048	5.93783	0.43263		2.325	0.3349	0.67943	0.439	0.104295	3.8141	1.2198	4.116	0.302
2.3333	0.69836	0.24948	0.000341447	-0.698019	0.67618	0.62814	0.002424	-0.674												2.3333	2.0803	1.1194	1.9	-0.176942	5.5212	0.99441	5.95454	0.433343		2.3333	0.32089	0.67758	0.43	0.109445	3.8316	1.2184	4.129	0.298
2.3417	0.69672	0.25402	0.000326592	-0.696393	0.67475	0.62263	0.002452	-0.672												2.3417	2.0527	1.1174	1.88	-0.167974	5.5373	0.99201	5.97114	0.433845		2.3417	0.31123	0.67566	0.422	0.110404	3.849	1.2169	4.143	0.294
2.35	0.69506	0.25855	0.000312217	-0.694748	0.67333	0.61711	0.002481	-0.671												2.35	2.0272	1.1151	1.87	-0.161279	5.5534	1.0163	5.98783	0.434432		2.35	0.30255	0.67378	0.413	0.110619	3.8665	1.2155	4.156	0.289
2.3583	0.68878	0.26372	0.000298634	-0.688481	0.67191	0.61139	0.002509	-0.669												2.3583	2.0018	1.1129	1.85	-0.154822	5.5696	1.0142	6.00421	0.43461		2.3583	0.2917	0.67189	0.405	0.113195	3.8842	1.2141	4.169	0.285
2.3667	0.68481	0.27374	0.000285642	-0.684524	0.67048	0.60513	0.002538	-0.668												2.3667	1.9764	1.1108	1.83	-0.148497	5.5857	1.0178	6.02048	0.434776		2.3667	0.28083	0.67014	0.397	0.115937	3.9024	1.2121	4.182	0.28
2.375	0.68116	0.28059	0.000273066	-0.680887	0.669	0.59886	0.002568	-0.666												2.375	1.9541	1.1087	1.81	-0.145399	5.6019	1.0095	6.03683	0.434926		2.375	0.26997	0.66831	0.389	0.118892	3.9206	1.2101	4.195	0.275
2.3833	0.67747	0.28745	0.00026118	-0.677209	0.66695	0.59258	0.002597	-0.664												2.3833	1.9303	1.1063	1.79	-0.140895	5.6184	0.98079	6.05287	0.434471		2.3833	0.26634	0.66654	0.381	0.114794	3.9388	1.208	4.209	0.27
2.3917	0.6738	0.29433	0.000249806	-0.67355	0.66489	0.5863	0.002627	-0.662												2.3917	1.9063	1.1041	1.77	-0.136281	5.6356	0.97855	6.06881	0.433206		2.3917	0.26105	0.66476	0.374	0.112491	3.9571	1.2059	4.222	0.265
2.4	0.66979	0.30117	0.000238793	-0.669551	0.66284	0.58027	0.002657	-0.66												2.4	1.8823	1.1019	1.75	-0.131751	5.6528	0.97704	6.08482	0.432023		2.4	0.25411	0.66316	0.366	0.112047	3.9753	1.2038	4.235	0.259
2.4083	0.66579	0.30642	0.000228382	-0.665562	0.66079	0.57612	0.002687	-0.658												2.4083	1.8614	1.0998	1.73	-0.130375	5.67	0.96779	6.10054	0.430539		2.4083	0.24718	0.66145	0.359	0.111757	3.9936	1.2009	4.248	0.254
2.4167	0.66192	0.31257	0.00021842	-0.661702	0.65873	0.57197	0.002717	-0.656												2.4167	1.8611	1.0977	1.71	-0.149644	5.6872	0.98509	6.11615	0.428949		2.4167	0.24024	0.65974	0.352	0.111602	4.0118	1.198	4.261	0.249
2.425	0.65805	0.31874	0.000208776	-0.657841	0.65415	0.56774	0.002747	-0.651												2.425	1.8474	1.0957	1.69	-0.155555	5.7053	0.97251	6.13184	0.426537		2.425	0.23747	0.65808	0.345	0.107471	4.0301	1.1951	4.274	0.243
2.4333	0.65416	0.32493	0.000199662	-0.65396	0.64926	0.56349	0.002778	-0.646												2.4333	1.8337	1.0936	1.67	-0.161482	5.7243	0.94945	6.14723	0.422932		2.4333	0.23261	0.65657	0.338	0.105583	4.0484	1.1923	4.286	0.238
2.4417	0.66011	0.31546	0.000190945	-0.659919	0.64437	0.55926	0.002809	-0.642												2.4417			1.65	-0.177963	5.7433	0.96724	6.16252	0.419035		2.4417	0.22749	0.65494	0.332	0.104071	4.0665	1.1893	4.299	0.233
2.45	0.65591	0.32172	0.000182514	-0.655728	0.63948	0.55273	0.00284	-0.637												2.45			1.63	-0.194489			6.17788	0.415442		2.45	0.22236	0.65334	0.325	0.102749	4.0844	1.1862	4.312	0.228
2.4583	0.64014	0.33208	0.000174541	-0.639965	0.63458	0.54608	0.002871	-0.632												2.4583	1.8243	1.0877	1.61	-0.210998	5.7814	0.92762	6.19296	0.411561		2.4583	0.21741	0.65174	0.319	0.10139	4.1023	1.183	4.325	0.222
2.4667	0.63567	0.33482	0.000166911	-0.635503	0.63015	0.53946	0.002902	-0.627												2.4667	1.8218	1.0859	1.59	-0.228107	5.8024	0.94246	6.20793	0.405533		2.4667	0.21407	0.65031	0.313	0.0985258	4.1203	1.1799	4.337	0.217
2.475	0.63118	0.33755	0.000159529	-0.63102	0.62593	0.53285	0.002934	-0.623												2.475	1.8194	1.0839	1.57	-0.245292	5.8243	0.93501	6.22298	0.398679		2.475	0.2097	0.64879	0.307	0.0968617	4.1383	1.1767	4.35	0.212
2.4833	0.62631	0.34029	0.000152559	-0.626157	0.62171	0.52624	0.002966	-0.619												2.4833	1.8169	1.082	1.55	-0.262331	5.8462	0.94316	6.23774	0.391542		2.4833	0.20532	0.64725	0.301	0.09534	4.1555	1.1735	4.363	0.207
2.4917	0.61988	0.34174	0.000145899	-0.619734	0.61749	0.52011	0.002998	-0.614												2.4917	1.8024	1.0799	1.54	-0.267317	5.8681	0.94906	6.2524	0.384302		2.4917	0.20094	0.64573	0.295	0.0939154	4.1726	1.1704	4.375	0.203
2.5	0.61454	0.34321	0.000139458	-0.614401	0.61327	0.51411	0.00303	-0.61												2.5	1.7841	1.0778	1.52	-0.268449	5.8901	0.98042	6.26713	0.377034		2.5	0.19752	0.64438	0.289	0.0916895	4.1898	1.1673	4.388	0.198
2.5083	0.60921	0.34514	0.000133366	-0.609077	0.60841	0.50809	0.003063	-0.605												2.5083	1.7724	1.0755	1.5	-0.276107	5.9091	0.98559	6.28159	0.372489		2.5083	0.19601	0.64295	0.284	0.0876768	4.2069	1.1641	4.4	0.193
2.5167	0.60386	0.34708	0.000127541	-0.603733	0.60288	0.50206	0.003095	-0.6												2.5167	1.7606	1.0733	1.48	-0.28359	5.9279	0.99303	6.29594	0.368042		2.5167	0.193	0.6415	0.278	0.0852534	4.2241	1.1609	4.413	0.189
2.525	0.59853	0.34899	0.000121908	-0.598408	0.59735	0.49603	0.003129	-0.594												2.525	1.749	1.0712	1.46	-0.291194	5.9466	0.99366	6.31037	0.363766		2.525	0.18999	0.64008	0.273	0.0829785	4.2413	1.1577	4.425	0.184
2.5333	0.59849	0.3494	0.00011659	-0.598373	0.59182	0.48978	0.003162	-0.589												2.5333	1.717	1.0687	1.44	-0.278303	5.9654	1.0363	6.32452	0.359117		2.5333	0.18697	0.63882	0.268	0.0808281	4.2585	1.1545	4.437	0.179
2.5417	0.59559	0.34899	0.000111509	-0.595479	0.5863	0.48339	0.003195	-0.583												2.5417	1.6896	1.0661	1.42	-0.269915	5.9843	1.0375	6.33857	0.354268		2.5417	0.18527	0.63745	0.263	0.0774399	4.2757	1.1513	4.45	0.174
2.55	0.59248	0.34962	0.000106589	-0.592373	0.5809	0.47701	0.003229	-0.578												2.55	1.6667	1.0636	1.4	-0.265927	6.0039	1.0312	6.35269	0.348787		2.55	0.18439	0.63612	0.258	0.0733701	4.2929	1.1481	4.462	0.169
2.5583	0.58938	0.35025	0.000101942	-0.589278	0.57585	0.47065	0.003262	-0.573												2.5583	1.6439	1.0611	1.38	-0.261925	6.0236	1.0564	6.36654	0.342939		2.5583	0.18251	0.63477	0.253	0.0704065	4.3099	1.1448	4.474	0.164
2.5667	0.58627	0.35089	9.75e-05	-0.586172	0.5708	0.4643	0.003296	-0.568												2.5667	1.6211	1.0586	1.36	-0.257803	6.0434	1.0373	6.38029	0.336893		2.5667	0.18065	0.6336	0.248	0.0674983	4.3265	1.1415	4.487	0.16
2.575	0.58573	0.35268	9.32e-05	-0.585637	0.56575	0.45697	0.00333	-0.562												2.575	1.581	1.0557	1.34	-0.236263	6.0631	1.035	6.39411	0.331013		2.575	0.17879	0.63233	0.244	0.0647201	4.343	1.1383	4.499	0.156
2.5833	0.58473	0.35636	8.91e-05	-0.584641	0.56071	0.44851	0.003365	-0.557												2.5833	1.5499	1.053	1.33	-0.223591	6.0835	1.0396	6.40767	0.324171		2.5833	0.18009	0.63106	0.239	0.0588808	4.3596	1.135	4.511	0.151
2.5917	0.58308	0.35848	8.53e-05	-0.582995	0.55574	0.44008	0.003399	-0.552												2.5917	1.5197	1.0502	1.31	-0.211687	6.1054	1.0387	6.42113	0.315733		2.5917	0.18128	0.62982	0.235	0.0532207	4.3762	1.1317	4.523	0.147
2.6	0.58142	0.36062	8.15e-05	-0.581338	0.55165	0.43167	0.003434	-0.548												2.6	1.4895	1.0475	1.29	-0.19965	6.1273	1.0095	6.43466	0.307359		2.6	0.18138	0.62876	0.23	0.0487725	4.3943	1.1282	4.535	0.141
2.6083	0.57976	0.36273	7.8e-05	-0.579682	0.54755	0.42327	0.003469	-0.544												2.6083	1.4588	1.0446	1.27	-0.186967	6.1493	0.97957	6.44793	0.298628		2.6083	0.18148	0.62758	0.226	0.0444163	4.4135	1.124	4.547	0.133
2.6167	0.5779	0.36461	7.46e-05	-0.577825	0.54346	0.41357	0.003504	-0.54												2.6167	1.4249	1.0417	1.25	-0.170939	6.1713	0.96433	6.4611	0.289802		2.6167	0.18157	0.6264	0.222	0.0401338	4.4327	1.1198	4.559	0.126
2.625	0.57592	0.36511	7.13e-05	-0.575849	0.53937	0.40086	0.00354	-0.536												2.625	1.3931	1.0389	1.24	-0.156866	6.1926	0.92526	6.47434	0.281739		2.625	0.18266	0.62523	0.218	0.0349655	4.452	1.1156	4.571	0.119
2.6333	0.57408	0.36652	6.82e-05	-0.574012	0.53528	0.38817	0.003576	-0.532												2.6333	1.3614	1.0361	1.22	-0.142736	6.2131	0.91113	6.48732	0.274224		2.6333	0.18336	0.62425	0.214	0.0302729	4.4712	1.1114	4.583	0.111
2.6417	0.57225	0.36794	6.53e-05	-0.572185	0.53151	0.3755	0.003611	-0.528												2.6417	1.3297	1.0331	1.2	-0.128449	6.2337	0.90965	6.50021	0.266515		2.6417	0.18394	0.62314	0.21	0.025759	4.4899	1.106	4.594	0.105
2.65	0.57041	0.36936	6.24e-05	-0.570348	0.52778	0.36285	0.003648	-0.524												2.65	1.297	1.0302	1.18	-0.113006	6.2543	0.90779	6.51317	0.258867		2.65	0.1845	0.62205	0.206	0.0213718	4.5084	1.099	4.606	0.0978
2.6583	0.56971	0.37078	5.97e-05	-0.56965	0.52405	0.3503	0.003684	-0.52												2.6583	1.263	1.0273	1.17	-0.096098	6.2749	0.92069	6.52587	0.250973		2.6583	0.18509	0.62096	0.202	0.017034	4.5269	1.0921	4.618	0.091
2.6667	0.57248	0.36749	5.71e-05	-0.572423	0.52033	0.33836	0.00372	-0.517												2.6667	1.2302	1.0244	1.15	-0.0802254	6.2942	0.89842	6.53849	0.244286		2.6667	0.18301	0.62076	0.198	0.01542	4.5455	1.0851	4.63	0.0843
2.675	0.57275	0.36695	5.46e-05	-0.572695	0.5166	0.32642	0.003757	-0.513												2.675	1.1974	1.0213	1.13	-0.0641894	6.313	0.90325	6.55116	0.238159		2.675	0.18253	0.62002	0.195	0.0123062	4.564	1.0782	4.641	0.0774
2.6833	0.573	0.36647	5.23e-05	-0.572948	0.51291	0.3145	0.003794	-0.509												2.6833	1.1646	1.0183	1.12	-0.0479819	6.3317	0.91367	6.56359	0.23189		2.6833	0.18207	0.61928	0.191	0.00924657	4.5782	1.0756	4.653	0.0748
2.6917	0.57328	0.36599	5e-05	-0.57323	0.50925	0.3026	0.003831	-0.505												2.6917	1.1339	1.0153	1.1	-0.0337042	6.3505	0.91783	6.57593	0.22543		2.6917	0.1816	0.61853	0.188	0.00624647	4.5924	1.0752	4.665	0.0723
2.7	0.57353	0.36551	4.78e-05	-0.573482	0.50559	0.29071	0.003869	-0.502												2.7	1.1038	1.0124	1.08	-0.0198576	6.3693	0.91995	6.58833	0.219028		2.7	0.18176	0.6187	0.184	0.00271045	4.6066	1.0749	4.676	0.0696
2.7083	0.57693	0.35738	4.57e-05	-0.576884	0.50193	0.27976	0.003906	-0.498												2.7083	1.0726	1.0093	1.07	-0.00473496	6.3866	0.93363	6.60049	0.213889		2.7083	0.18439	0.61834	0.181	-0.00322643	4.6208	1.0746	4.688	0.0669
2.7167	0.57852	0.35217	4.37e-05	-0.578476	0.49826	0.26884	0.003944	-0.494												2.7167	1.0414	1.0063	1.05	0.0105638	6.4038	0.92122	6.61256	0.208762		2.7167	0.1853	0.61796	0.178	-0.00739775	4.6348	1.0743	4.699	0.0644
2.725	0.58007	0.34799	4.18e-05	-0.580028	0.49453	0.25792	0.003982	-0.491												2.725	1.0103	1.0033	1.04	0.025936	6.4209	0.91529	6.62469	0.20379		2.725	0.1862	0.6176	0.175	-0.0114707	4.6485	1.0719	4.711	0.0621
2.7333	0.58161	0.3438	4e-05	-0.58157	0.49073	0.24702	0.00402	-0.487												2.7333	0.98442	1.0004	1.02	0.0362676	6.4381	0.92783	6.63659	0.198486		2.7333	0.1871	0.61734	0.172	-0.0154792	4.6621	1.0694	4.722	0.0599
2.7417	0.58314	0.33962	3.83e-05	-0.583102	0.48693	0.23614	0.004058	-0.483												2.7417	0.95726	0.99731	1.01	0.0480567	6.4554	0.95168	6.64839	0.192994		2.7417	0.18564	0.617	0.169	-0.0170858	4.6758	1.0668	4.733	0.0577
2.75	0.58719	0.34319	3.66e-05	-0.587153	0.48312	0.22696	0.004097	-0.479												2.75	0.92899	0.99433	0.99	0.0611314	6.4749	0.97456	6.66026	0.185358		2.75	0.18146	0.61664	0.166	-0.0158893	4.6895	1.0642	4.745	0.0553
2.7583	0.59064	0.34613	3.5e-05	-0.590605	0.47932	0.21817	0.004136	-0.475												2.7583	0.90074	0.99135	0.975	0.0743669	6.4944	0.97774	6.67189	0.177493		2.7583	0.1798	0.61628	0.163	-0.0171531	4.7032	1.0615	4.756	0.0528
2.7667	0.59354	0.34665	3.35e-05	-0.593507	0.47557	0.20938	0.004175	-0.471												2.7667	0.87252	0.98837	0.96	0.0877509	6.5139	0.99021	6.68344	0.169543		2.7667	0.17813	0.61602	0.16	-0.0183685	4.7168	1.0576	4.767	0.0506
2.775	0.59643	0.34716	3.2e-05	-0.596398	0.47196	0.20061	0.004215	-0.468												2.775	0.85906	0.98542	0.946	0.0865515	6.5334	1.0099	6.69505	0.161646		2.775	0.17647	0.61568	0.157	-0.019516	4.7305	1.0537	4.779	0.048
2.7833	0.59933	0.34765	3.06e-05	-0.599299	0.46836	0.19185	0.004254	-0.464												2.7833	0.83765	0.98254	0.931	0.093483	6.5529	1.011	6.70643	0.153526		2.7833	0.16929	0.61532	0.154	-0.0150875	4.7442	1.0498	4.79	0.0455
2.7917	0.59978	0.34254	2.93e-05	-0.599751	0.46475	0.18433	0.004294	-0.46												2.7917	0.8157	0.97965	0.917	0.101134	6.5719	1.0356	6.71772	0.145822		2.7917	0.16087	0.61494	0.151	-0.00938357	4.7579	1.0459	4.801	0.043
2.8	0.59908	0.33506	2.8e-05	-0.599052	0.46114	0.17747	0.004334	-0.457												2.8	0.79375	0.97677	0.903	0.108963	6.591	1.058	6.72907	0.138069		2.8	0.15525	0.61462	0.149	-0.00640639	4.771	1.0426	4.812	0.041
2.8083	0.59998	0.33104	2.68e-05	-0.599953	0.45751	0.17061	0.004374	-0.453												2.8083	0.77065	0.9738	0.889	0.118121	6.6101	1.0679	6.7402	0.130098		2.8083	0.1496	0.61427	0.146	-0.00334685	4.7837	1.0406	4.823	0.0393
2.8167	0.60086	0.32701	2.56e-05	-0.600834	0.4536	0.16376	0.004414	-0.449												2.8167	0.74128	0.97079	0.875	0.133728	6.6292	1.0669	6.75124	0.122045		2.8167	0.14396	0.6139	0.144	-0.000264723	4.7964	1.0386	4.834	0.0377
2.825	0.60175	0.323	2.45e-05	-0.601726	0.44968	0.15691	0.004455	-0.445												2.825	0.71614	0.96781	0.861	0.14528	6.6496	1.0808	6.76234	0.112741		2.825	0.14206	0.61358	0.141	-0.000853672	4.8091	1.0366	4.845	0.036
2.8333	0.60219	0.31214	2.34e-05	-0.602167	0.44576	0.15116	0.004496	-0.441												2.8333	0.69102	0.96484	0.848	0.156991	6.6717	1.1027	6.77322	0.101524		2.8333	0.1393	0.61332	0.139	-0.000533678	4.8218	1.0345	4.856	0.0342
2.8417	0.60144	0.2917	2.24e-05	-0.601418	0.44185	0.14653	0.004537	-0.437												2.8417	0.66591	0.96183	0.835	0.168868	6.6938	1.0863	6.78403	0.0902255		2.8417	0.13568	0.613	0.136	0.000676339	4.8353	1.0321	4.867	0.0317
2.85	0.60159	0.27953	2.14e-05	-0.601569	0.43793	0.14191	0.004579	-0.433												2.85	0.638	0.95883	0.822	0.183718	6.7159	1.1059	6.79488	0.0789759		2.85	0.13207	0.6127	0.134	0.00194126	4.8489	1.0292	4.878	0.0289
2.8583	0.60173	0.26736	2.05e-05	-0.60171	0.43564	0.1373	0.00462	-0.431												2.8583	0.60646	0.95578	0.809	0.202374	6.738	1.1273	6.80552	0.067517		2.8583	0.12843	0.6124	0.132	0.00328178	4.8625	1.0263	4.889	0.0261
2.8667	0.60186	0.25521	1.96e-05	-0.60184	0.43359	0.1327	0.004662	-0.429												2.8667	0.57815	0.95272	0.796	0.217974	6.7588	1.0997	6.81608	0.0572785		2.8667	0.1136	0.61205	0.129	0.0158396	4.8761	1.0234	4.9	0.0234
2.875	0.602	0.2458	1.88e-05	-0.601981	0.43154	0.12856	0.004704	-0.427												2.875	0.54988	0.94975	0.784	0.233706	6.7787	1.1136	6.82669	0.0479872		2.875	0.10443	0.6117	0.127	0.0227985	4.8897	1.0205	4.91	0.0206
2.8833	0.60228	0.24805	1.79e-05	-0.602262	0.42949	0.12535	0.004746	-0.425												2.8833	0.52161	0.94674	0.771	0.24961	6.7987	1.0955	6.83709	0.0383908		2.8833	0.095928	0.61134	0.125	0.029132	4.9028	1.0166	4.921	0.0182
2.8917	0.60247	0.24226	1.72e-05	-0.602453	0.42744	0.12213	0.004788	-0.423												2.8917	0.49183	0.94372	0.759	0.267195	6.8187	1.0868	6.84742	0.0287167		2.8917	0.087469	0.61099	0.123	0.0354479	4.9158	1.0124	4.932	0.016
2.9	0.60267	0.23648	1.65e-05	-0.602653	0.4255	0.11892	0.004831	-0.421												2.9	0.46171	0.94068	0.747	0.285288	6.8387	1.0945	6.85779	0.0190883		2.9	0.078941	0.61066	0.121	0.0418904	4.9289	1.0082	4.942	0.0135
2.9083	0.60286	0.2307	1.58e-05	-0.602844	0.42363	0.11571	0.004874	-0.419												2.9083	0.43239	0.93782	0.735	0.30275	6.8582	1.103	6.86796	0.00975938		2.9083	0.069865	0.61033	0.119	0.0489208	4.942	1.004	4.953	0.011
2.9167	0.60307	0.22494	1.51e-05	-0.603055	0.42175	0.11284	0.004917	-0.417												2.9167	0.40308	0.93484	0.723	0.320368	6.8776	1.1073	6.87805	0.000454222		2.9167	0.061158	0.60999	0.117	0.0556055	4.9547	0.9998	4.964	0.00897
2.925	0.6084	0.22046	1.45e-05	-0.608386	0.41988	0.11159	0.00496	-0.415												2.925	0.37381	0.93189	0.712	0.33811	6.8969	1.0834	6.88819	-0.00870637		2.925	0.052417	0.60963	0.115	0.0623785	4.9665	0.99658	4.974	0.00769
2.9333	0.61227	0.21521	1.39e-05	-0.612256	0.41801	0.11034	0.005004	-0.413												2.9333	0.35498	0.92904	0.701	0.345578	6.9163	1.0844	6.89814	-0.0181633		2.9333	0.043721	0.60934	0.113	0.0691439	4.9782	0.99336	4.985	0.00647
2.9417	0.61515	0.20997	1.33e-05	-0.615137	0.41674	0.10909	0.005047	-0.412												2.9417	0.33336	0.92643	0.689	0.355998	6.9358	1.1071	6.90801	-0.0277953		2.9417	0.032063	0.60898	0.111	0.0788929	4.99	0.99013	4.995	0.00525
2.95	0.61803	0.20471	1.28e-05	-0.618017	0.41616	0.10785	0.005092	-0.411												2.95	0.30964	0.9237	0.678	0.368679	6.9558	1.0997	6.91792	-0.0378841		2.95	0.014433	0.6086	0.109	0.094665	5.0018	0.9869	5.006	0.00387
2.9583	0.62092	0.19948	1.22e-05	-0.620908	0.41559	0.10662	0.005136	-0.41												2.9583	0.28593	0.92096	0.667	0.38151	6.9758	1.0808	6.92764	-0.0481652		2.9583	0.0014916	0.6082	0.107	0.105784	5.0139	0.98377	5.016	0.00215
2.9667	0.62102	0.201	1.17e-05	-0.621008	0.41501	0.10674	0.00518	-0.41												2.9667	0.26221	0.91822	0.657	0.39451	6.9958	1.0604	6.93728	-0.0585196		2.9667	-0.011403	0.60786	0.105	0.116875	5.0264	0.98098	5.027	0.000116
2.975	0.62019	0.19964	1.12e-05	-0.620179	0.41443	0.10686	0.005225	-0.409												2.975	0.25621	0.91597	0.646	0.389945	7.0158	1.0532	6.94697	-0.0688319		2.975	-0.024296	0.60749	0.104	0.128013	5.0389	0.97819	5.037	-0.00207
2.9833	0.62095	0.19756	1.08e-05	-0.620939	0.41383	0.10697	0.005269	-0.409												2.9833	0.24045	0.91353	0.636	0.395296	7.0358	1.0358	6.95647	-0.0793322		2.9833	-0.039857	0.6071	0.102	0.141852	5.0513	0.9754	5.047	-0.0042
2.9917	0.62169	0.19548	1.03e-05	-0.62168	0.41314	0.10709	0.005314	-0.408												2.9917	0.22411	0.91107	0.625	0.401381	7.0557	1.0303	6.9659	-0.0898045		2.9917	-0.056958	0.60669	0.1	0.157249	5.0638	0.9726	5.057	-0.00633
3	0.62244	0.19338	9.86e-06	-0.62243	0.41246	0.1072	0.00536	-0.407												3	0.20777	0.90862	0.615	0.407616	7.0756	1.081	6.97536	-0.100236		3	-0.072134	0.60633	0.0986	0.170766	5.0769	0.96904	5.068	-0.00922
3.0083	0.62265	0.19478	9.46e-06	-0.622641	0.41178	0.10828	0.005405	-0.406												3.0083	0.19323	0.90656	0.605	0.412203	7.0956	1.1218	6.98465	-0.110951		3.0083	-0.087305	0.60595	0.097	0.184309	5.0902	0.96449	5.078	-0.0124
3.0167	0.62174	0.19566	9.09e-06	-0.621731	0.4111	0.10952	0.005451	-0.406												3.0167	0.1876	0.90439	0.596	0.408028	7.1155	1.1246	6.99386	-0.121637		3.0167	-0.10247	0.60555	0.0954	0.197863	5.1036	0.95994	5.088	-0.0155
3.025	0.62169	0.19557	8.73e-06	-0.621681	0.41048	0.11077	0.005497	-0.405												3.025	0.17593	0.9022	0.586	0.41004	7.1359	1.1564	7.00312	-0.132783		3.025	-0.11247	0.60521	0.0938	0.206295	5.1169	0.95539	5.098	-0.0187
3.0333	0.62164	0.19551	8.39e-06	-0.621632	0.41086	0.11202	0.005543	-0.405												3.0333	0.16424	0.9	0.576	0.412218	7.1569	1.1677	7.01219	-0.14471		3.0333	-0.12266	0.6049	0.0923	0.214946	5.1303	0.95083	5.108	-0.022
3.0417	0.62161	0.19542	8.07e-06	-0.621602	0.41124	0.11328	0.00559	-0.406												3.0417	0.15256	0.89887	0.567	0.41453	7.1779	1.1872	7.02119	-0.156705		3.0417	-0.13464	0.60457	0.0908	0.225403	5.1434	0.94793	5.118	-0.025
3.05	0.62145	0.18939	7.75e-06	-0.621442	0.41161	0.11479	0.005637	-0.406												3.05	0.13115	0.897	0.558	0.426713	7.1989	1.2016	7.03024	-0.168662		3.05	-0.14661	0.60424	0.0893	0.23589	5.1565	0.94587	5.128	-0.0281
3.0583	0.61791	0.18157	7.45e-06	-0.617903	0.41199	0.11642	0.005683	-0.406												3.0583	0.097855	0.89498	0.549	0.450922	7.22	1.1914	7.03911	-0.180895		3.0583	-0.15857	0.60392	0.0878	0.246394	5.1696	0.94381	5.138	-0.0312
3.0667	0.61647	0.17699	7.15e-06	-0.616463	0.41237	0.11805	0.00573	-0.407												3.0667	0.075365	0.89299	0.54	0.464465	7.2396	1.2084	7.0479	-0.191696		3.0667	-0.16579	0.60364	0.0864	0.252172	5.1827	0.94174	5.148	-0.0342
3.075	0.61501	0.1724	6.86e-06	-0.615003	0.41302	0.11969	0.005778	-0.407												3.075	0.052887	0.89338	0.531	0.478131	7.2582	1.1832	7.05674	-0.201459		3.075	-0.17483	0.60337	0.085	0.259809	5.1958	0.93967	5.158	-0.0374
3.0833	0.61355	0.16784	6.59e-06	-0.613543	0.41371	0.12132	0.005825	-0.408												3.0833	0.030421	0.89235	0.522	0.491922	7.2768	1.1689	7.06541	-0.211394		3.0833	-0.18452	0.60309	0.0836	0.268121	5.2087	0.93951	5.168	-0.0405
3.0917	0.6121	0.16599	6.31e-06	-0.612094	0.4144	0.12416	0.005873	-0.409												3.0917	0.015769	0.8914	0.514	0.498033	7.2955	1.1862	7.074	-0.221496		3.0917	-0.19423	0.60279	0.0822	0.276466	5.2216	0.9396	5.178	-0.0434
3.1	0.60225	0.16726	6.04e-06	-0.602244	0.41509	0.12808	0.005921	-0.409												3.1	0.0026506	0.89048	0.505	0.502742	7.3142	1.1922	7.08264	-0.231562		3.1	-0.20389	0.60255	0.0809	0.284797	5.2345	0.93968	5.188	-0.0465
3.1083	0.59521	0.16564	5.78e-06	-0.595204	0.41578	0.132	0.005969	-0.41												3.1083	-0.014262	0.88994	0.497	0.511376	7.3342	1.187	7.0911	-0.243096		3.1083	-0.213	0.60228	0.0796	0.292602	5.2473	0.93977	5.198	-0.0495
3.1167	0.58954	0.16402	5.52e-06	-0.589534	0.41543	0.13591	0.006018	-0.409												3.1167	-0.031183	0.88916	0.489	0.520147	7.3547	1.1954	7.0995	-0.255195		3.1167	-0.22246	0.60201	0.0783	0.30077	5.2597	0.93953	5.208	-0.0521
3.125	0.58388	0.16241	5.29e-06	-0.583875	0.41454	0.13982	0.006067	-0.408												3.125	-0.048087	0.88839	0.481	0.529027	7.3752	1.1904	7.10794	-0.267258		3.125	-0.23193	0.60175	0.0771	0.308982	5.2711	0.93679	5.217	-0.0538
3.1333	0.57821	0.16186	5.09e-06	-0.578205	0.41365	0.14448	0.006116	-0.408												3.1333	-0.0608	0.88766	0.473	0.533842	7.3957	1.1851	7.11621	-0.279487		3.1333	-0.24137	0.60152	0.0758	0.317186	5.2824	0.93406	5.227	-0.0554
3.1417	0.5754	0.1649	4.89e-06	-0.575395	0.41276	0.15047	0.006165	-0.407												3.1417	-0.074697	0.88718	0.465	0.539965	7.4162	1.1675	7.12442	-0.291778		3.1417	-0.25009	0.60126	0.0746	0.324682	5.2938	0.93132	5.237	-0.057
3.15	0.57324	0.16539	4.69e-06	-0.573235	0.41187	0.15646	0.006214	-0.406												3.15	-0.08941	0.88654	0.458	0.547025	7.4358	1.1943	7.13266	-0.303136		3.15	-0.25598	0.60104	0.0734	0.329379	5.3051	0.92858	5.246	-0.0587
3.1583	0.56964	0.16587	4.51e-06	-0.569635	0.41123	0.16245	0.006264	-0.405												3.1583	-0.10412	0.88591	0.45	0.554203	7.4553	1.1705	7.14075	-0.314554		3.1583	-0.26387	0.6008	0.0722	0.336099	5.3163	0.92545	5.256	-0.0603
3.1667	0.56605	0.16636	4.33e-06	-0.566046	0.41088	0.16845	0.006313	-0.405												3.1667	-0.11882	0.88529	0.443	0.56149	7.4749	1.1673	7.14877	-0.326135		3.1667	-0.27174	0.6006	0.0711	0.342808	5.3273	0.92156	5.266	-0.0617
3.175	0.56246	0.16644	4.15e-06	-0.562456	0.41053	0.1743	0.006364	-0.404												3.175	-0.13139	0.88484	0.435	0.566764	7.4945	1.153	7.15682	-0.337683		3.175	-0.27962	0.60038	0.0699	0.349558	5.3383	0.91765	5.275	-0.0632
3.1833	0.56252	0.15712	3.98e-06	-0.562516	0.41019	0.1796	0.006414	-0.404												3.1833	-0.14517	0.88429	0.428	0.573364	7.5137	1.1606	7.16471	-0.348988		3.1833	-0.28691	0.60015	0.0688	0.355738	5.3493	0.91375	5.285	-0.0647
3.1917	0.5688	0.15364	3.82e-06	-0.568796	0.40984	0.18489	0.006464	-0.403												3.1917	-0.15896	0.88374	0.421	0.580087	7.5309	1.1963	7.17255	-0.358355		3.1917	-0.29352	0.59995	0.0677	0.361248	5.3603	0.90984	5.294	-0.0661
3.2	0.56997	0.15014	3.65e-06	-0.569966	0.40995	0.1902	0.006516	-0.403												3.2	-0.17279	0.8832	0.414	0.586962	7.5481	1.1854	7.18041	-0.367688		3.2	-0.30077	0.59977	0.0667	0.367426	5.3707	0.90545	5.304	-0.0671
3.2083	0.57116	0.14666	3.5e-06	-0.571156	0.41145	0.19552	0.006566	-0.405												3.2083	-0.18593	0.88278	0.407	0.593259	7.5653	1.1882	7.18812	-0.377176		3.2083	-0.30801	0.59957	0.0656	0.373613	5.3809	0.90069	5.313	-0.0679
3.2167	0.57234	0.14318	3.34e-06	-0.572337	0.41294	0.20086	0.006617	-0.406												3.2167	-0.196	0.88232	0.401	0.596595	7.5825	1.2131	7.19578	-0.386724		3.2167	-0.31524	0.59937	0.0646	0.3798	5.3911	0.89593	5.322	-0.0687
3.225	0.57309	0.14087	3.18e-06	-0.573087	0.41443	0.20665	0.006669	-0.408												3.225	-0.20817	0.88187	0.394	0.602137	7.5991	1.2304	7.20346	-0.395639		3.225	-0.32429	0.59916	0.0635	0.387833	5.4013	0.89116	5.332	-0.0695
3.2333	0.56737	0.138	3.03e-06	-0.567367	0.41592	0.21244	0.006721	-0.409												3.2333	-0.22035	0.8814	0.387	0.607796	7.6145	1.2362	7.21099	-0.403506		3.2333	-0.33374	0.59898	0.0625	0.396284	5.4115	0.88638	5.341	-0.0705
3.2417	0.56573	0.13504	2.9e-06	-0.565727	0.41742	0.21823	0.006772	-0.411												3.2417	-0.23252	0.88105	0.381	0.61355	7.6299	1.2256	7.21847	-0.411431		3.2417	-0.34224	0.59877	0.0616	0.403794	5.4216	0.88228	5.35	-0.0712
3.25	0.56407	0.13209	2.78e-06	-0.564067	0.41902	0.22403	0.006825	-0.412												3.25	-0.24058	0.88067	0.375	0.615297	7.6453	1.1963	7.22597	-0.419326		3.25	-0.35079	0.59856	0.0606	0.41138	5.4316	0.87836	5.36	-0.072
3.2583	0.56243	0.12912	2.66e-06	-0.562427	0.42063	0.22983	0.006877	-0.414												3.2583	-0.244	0.88035	0.369	0.612506	7.6607	1.2077	7.23333	-0.427368		3.2583	-0.35931	0.59835	0.0596	0.418952	5.4416	0.87444	5.369	-0.0728
3.2667	0.56077	0.13245	2.55e-06	-0.560767	0.42223	0.23459	0.00693	-0.415												3.2667	-0.25172	0.88002	0.362	0.614114	7.6763	1.1943	7.24063	-0.435667		3.2667	-0.36192	0.59823	0.0587	0.420622	5.4516	0.87051	5.378	-0.0735
3.275	0.5612	0.13447	2.44e-06	-0.561198	0.42383	0.2392	0.006983	-0.417												3.275	-0.25947	0.87978	0.356	0.615851	7.692	1.1986	7.24796	-0.444036		3.275	-0.36594	0.59808	0.0578	0.423727	5.4616	0.86658	5.387	-0.0743
3.2833	0.56084	0.13498	2.33e-06	-0.560838	0.42543	0.24381	0.007036	-0.418												3.2833	-0.26724	0.8795	0.35	0.617705	7.7077	1.1762	7.25515	-0.452549		3.2833	-0.3713	0.59792	0.0569	0.428187	5.471	0.86324	5.396	-0.0746
3.2917	0.5602	0.1355	2.23e-06	-0.560198	0.42676	0.24842	0.007089	-0.42												3.2917	-0.25984	0.87935	0.345	0.604485	7.7235	1.1624	7.26228	-0.461218		3.2917	-0.37662	0.59778	0.056	0.432614	5.4805	0.85989	5.406	-0.075
3.3	0.55955	0.13602	2.13e-06	-0.559548	0.42803	0.25303	0.007143	-0.421												3.3	-0.2501	0.8793	0.339	0.589018	7.7392	1.1451	7.26944	-0.469758		3.3	-0.38199	0.59765	0.0551	0.437114	5.4899	0.85654	5.415	-0.0753
3.3083	0.5589	0.1372	2.04e-06	-0.558898	0.42931	0.25859	0.007196	-0.422												3.3083	-0.24735	0.8793	0.333	0.580635	7.7577	1.1377	7.27646	-0.481239		3.3083	-0.38462	0.59754	0.0543	0.43889	5.4994	0.85319	5.424	-0.0758
3.3167	0.5589	0.13851	1.95e-06	-0.558898	0.43058	0.26451	0.00725	-0.423												3.3167	-0.24466	0.87925	0.328	0.572404	7.7771	1.1526	7.28343	-0.493674		3.3167	-0.38864	0.59742	0.0534	0.442061	5.5086	0.84978	5.433	-0.0759
3.325	0.55898	0.1395	1.86e-06	-0.558978	0.43186	0.27044	0.007305	-0.425												3.325	-0.24191	0.87922	0.322	0.564202	7.7966	1.1908	7.29042	-0.506182		3.325	-0.39279	0.5973	0.0526	0.445386	5.5176	0.84619	5.442	-0.076
3.3333	0.55878	0.1405	1.77e-06	-0.558778	0.43353	0.27638	0.007359	-0.426												3.3333	-0.23072	0.87925	0.317	0.547649	7.8161	1.1843	7.29727	-0.518827		3.3333	-0.39699	0.59721	0.0518	0.448774	5.5266	0.8426	5.451	-0.076
3.3417	0.55857	0.14149	1.69e-06	-0.558568	0.43543	0.28233	0.007413	-0.428												3.3417	-0.22214	0.87938	0.312	0.533794	7.8356	1.1703	7.30407	-0.531526		3.3417	-0.40093	0.59709	0.051	0.451908	5.5356	0.83901	5.46	-0.076
3.35	0.55837	0.14396	1.6e-06	-0.558368	0.43732	0.28876	0.007469	-0.43												3.35	-0.21508	0.87946	0.306	0.521544	7.8539	1.1586	7.3109	-0.542997		3.35	-0.40259	0.597	0.0502	0.452783	5.5446	0.83541	5.468	-0.0762
3.3583	0.55457	0.14783	1.53e-06	-0.554569	0.43921	0.29558	0.007524	-0.432												3.3583	-0.20803	0.87952	0.301	0.509389	7.872	1.1628	7.3176	-0.554403		3.3583	-0.40573	0.59691	0.0494	0.455152	5.5539	0.83219	5.477	-0.0766
3.3667	0.54577	0.1503	1.46e-06	-0.545768	0.44111	0.3024	0.007579	-0.434												3.3667	-0.201	0.8796	0.296	0.497338	7.8902	1.1898	7.32424	-0.565962		3.3667	-0.40889	0.59684	0.0487	0.457546	5.5633	0.82942	5.486	-0.0771
3.375	0.54131	0.15277	1.4e-06	-0.541309	0.44271	0.30923	0.007635	-0.435												3.375	-0.20353	0.87967	0.291	0.494928	7.9084	1.173	7.33091	-0.577493		3.375	-0.41201	0.59675	0.0479	0.45992	5.5727	0.82665	5.495	-0.0778
3.3833	0.53684	0.15524	1.33e-06	-0.536839	0.44394	0.31605	0.007691	-0.436												3.3833	-0.20057	0.87971	0.287	0.487109	7.9265	1.1901	7.33744	-0.589055		3.3833	-0.41257	0.5967	0.0472	0.459746	5.5821	0.82389	5.504	-0.0784
3.3917	0.53238	0.15637	1.27e-06	-0.532379	0.44518	0.32231	0.007746	-0.437												3.3917	-0.19741	0.87973	0.282	0.479171	7.9434	1.1806	7.34393	-0.59947		3.3917	-0.40773	0.59666	0.0464	0.454178	5.5915	0.82111	5.513	-0.079
3.4	0.52812	0.15384	1.22e-06	-0.528119	0.44641	0.3277	0.007803	-0.439												3.4	-0.19422	0.87976	0.277	0.47128	7.9603	1.1964	7.35044	-0.609859		3.4	-0.40713	0.59666	0.0457	0.452868	5.6015	0.81829	5.521	-0.0803
3.4083	0.52573	0.15399	1.16e-06	-0.525729	0.44765	0.33309	0.00786	-0.44												3.4083	-0.19137	0.87987	0.272	0.463807	7.9772	1.1409	7.35682	-0.620376		3.4083	-0.40653	0.59663	0.045	0.451571	5.6116	0.81543	5.53	-0.0818
3.4167	0.52213	0.15417	1.11e-06	-0.522129	0.44893	0.33849	0.007916	-0.441												3.4167	-0.18972	0.87992	0.268	0.457609	7.9941	1.1561	7.36316	-0.630943		3.4167	-0.40593	0.59661	0.0443	0.450278	5.6217	0.81257	5.539	-0.0831
3.425	0.51855	0.15433	1.06e-06	-0.518549	0.45036	0.34389	0.007974	-0.442												3.425	-0.18723	0.87998	0.263	0.450647	8.0105	1.1156	7.36951	-0.640985		3.425	-0.40506	0.59659	0.0437	0.448733	5.6318	0.80971	5.547	-0.0846
3.4333	0.51495	0.15471	1.01e-06	-0.514949	0.4518	0.34887	0.008031	-0.444												3.4333	-0.18473	0.88002	0.259	0.443748	8.0257	1.1341	7.37575	-0.649952		3.4333	-0.404	0.59661	0.043	0.447009	5.6419	0.80685	5.556	-0.0862
3.4417	0.51136	0.15766	9.62e-07	-0.511359	0.45323	0.35248	0.008088	-0.445												3.4417	-0.18226	0.88016	0.255	0.436951	8.041	1.1145	7.38193	-0.659069		3.4417	-0.40319	0.59659	0.0424	0.44554	5.6513	0.80553	5.564	-0.0869
3.45	0.50586	0.15898	9.16e-07	-0.505859	0.45466	0.35608	0.008146	-0.447												3.45	-0.17808	0.88025	0.25	0.428515	8.0562	1.1054	7.38814	-0.66806		3.45	-0.40235	0.59659	0.0417	0.444058	5.6606	0.80441	5.573	-0.0877
3.4583	0.50119	0.16029	8.73e-07	-0.501189	0.45607	0.35969	0.008204	-0.448												3.4583	-0.17217	0.88039	0.246	0.41842	8.0715	1.1244	7.39422	-0.677275		3.4583	-0.40152	0.59657	0.0411	0.442597	5.6699	0.80329	5.581	-0.0885
3.4667	0.49671	0.1616	8.33e-07	-0.496709	0.45698	0.36328	0.008262	-0.449												3.4667	-0.16794	0.8805	0.242	0.410074	8.0867	1.1108	7.40026	-0.686438		3.4667	-0.399	0.5966	0.0404	0.439449	5.6792	0.80217	5.59	-0.0893
3.475	0.49224	0.16292	7.98e-07	-0.492239	0.45789	0.36695	0.008321	-0.45												3.475	-0.16371	0.8807	0.238	0.401795	8.1019	1.0766	7.40632	-0.695576		3.475	-0.39653	0.59663	0.0398	0.436369	5.6885	0.80089	5.598	-0.0901
3.4833	0.48776	0.16349	7.65e-07	-0.487759	0.45879	0.37159	0.008379	-0.45												3.4833	-0.15947	0.88086	0.234	0.393574	8.117	1.0372	7.41226	-0.704735		3.4833	-0.39468	0.59664	0.0392	0.433918	5.6974	0.79844	5.607	-0.0906
3.4917	0.48515	0.16443	7.34e-07	-0.485149	0.4597	0.37623	0.008438	-0.451												3.4917	-0.15875	0.88097	0.23	0.388938	8.1322	1.0295	7.41816	-0.714041		3.4917	-0.39282	0.59667	0.0386	0.43146	5.7064	0.79599	5.615	-0.0912
3.5	0.48262	0.16542	7.04e-07	-0.482619	0.4606	0.38087	0.008497	-0.452												3.5	-0.15851	0.88106	0.226	0.384848	8.1474	1.0175	7.42408	-0.723323		3.5	-0.39093	0.5967	0.0381	0.428989	5.7153	0.79353	5.624	-0.0917
3.5083	0.47935	0.16641	6.76e-07	-0.479349	0.46138	0.38552	0.008556	-0.453												3.5083	-0.15665	0.88126	0.223	0.3792	8.1622	1.0106	7.42988	-0.732323		3.5083	-0.39121	0.59672	0.0375	0.428696	5.7243	0.79107	5.632	-0.0924
3.5167	0.4761	0.1674	6.5e-07	-0.476099	0.46214	0.39016	0.008616	-0.454												3.5167	-0.15483	0.88138	0.219	0.373656	8.1769	1.0236	7.43563	-0.741268		3.5167	-0.39063	0.59673	0.0369	0.427548	5.7328	0.78863	5.64	-0.0925
3.525	0.47283	0.17262	6.25e-07	-0.472829	0.46289	0.39383	0.008676	-0.454												3.525	-0.15297	0.88152	0.215	0.368133	8.1915	1.0011	7.44141	-0.750091		3.525	-0.38978	0.59675	0.0364	0.426144	5.7408	0.78624	5.649	-0.0923
3.5333	0.46993	0.17673	6.01e-07	-0.469929	0.46365	0.39742	0.008736	-0.455												3.5333	-0.1572	0.88159	0.212	0.368761	8.2062	1.0002	7.44707	-0.759128		3.5333	-0.38893	0.5968	0.0358	0.424749	5.7487	0.78385	5.657	-0.0919
3.5417	0.46742	0.17996	5.78e-07	-0.467419	0.4644	0.401	0.008796	-0.456												3.5417	-0.15947	0.88174	0.208	0.367489	8.2208	0.99396	7.45269	-0.76811		3.5417	-0.38808	0.59681	0.0353	0.423357	5.7567	0.78145	5.665	-0.0916
3.55	0.46454	0.1832	5.56e-07	-0.464539	0.46503	0.40458	0.008857	-0.456												3.55	-0.16066	0.88186	0.205	0.365195	8.2359	0.99233	7.45829	-0.777615		3.55	-0.3932	0.59681	0.0347	0.427949	5.7647	0.77905	5.673	-0.0915
3.5583	0.46167	0.18643	5.36e-07	-0.46167	0.46558	0.40816	0.008918	-0.457												3.5583	-0.16189	0.88196	0.201	0.362999	8.251	0.99507	7.46384	-0.787165		3.5583	-0.39468	0.5968	0.0342	0.42891	5.7729	0.77659	5.681	-0.0915
3.5667	0.45879	0.19703	5.16e-07	-0.45879	0.46612	0.41301	0.008978	-0.457												3.5667	-0.16308	0.88206	0.198	0.360821	8.2661	1.003	7.46934	-0.796758		3.5667	-0.39617	0.59681	0.0337	0.429884	5.7813	0.77407	5.69	-0.0917
3.575	0.45547	0.20837	4.96e-07	-0.45547	0.46668	0.41828	0.00904	-0.458												3.575	-0.16772	0.88222	0.194	0.362148	8.2813	0.99492	7.4748	-0.806496		3.575	-0.39762	0.59683	0.0332	0.430832	5.7897	0.77154	5.698	-0.092
3.5833	0.44918	0.21657	4.77e-07	-0.44918	0.46723	0.42356	0.009101	-0.458												3.5833	-0.17035	0.88233	0.191	0.36152	8.2963	0.99075	7.48022	-0.816078		3.5833	-0.39859	0.59684	0.0327	0.431307	5.7981	0.76901	5.706	-0.0924
3.5917	0.44485	0.22477	4.59e-07	-0.44485	0.46705	0.42883	0.009163	-0.458												3.5917	-0.17291	0.88244	0.188	0.360876	8.3098	1.0045	7.4856	-0.824203		3.5917	-0.39736	0.59685	0.0322	0.429585	5.8065	0.76649	5.714	-0.0926
3.6	0.44051	0.23298	4.41e-07	-0.44051	0.46593	0.43407	0.009225	-0.457												3.6	-0.1755	0.88255	0.185	0.360316	8.3234	1.0073	7.49093	-0.832472		3.6	-0.39768	0.59691	0.0317	0.429426	5.8159	0.76525	5.722	-0.094
3.6083	0.43618	0.23704	4.23e-07	-0.43618	0.46481	0.43976	0.009287	-0.456												3.6083	-0.17563	0.88276	0.182	0.357348	8.3369	1.0091	7.49622	-0.840683		3.6083	-0.39796	0.59694	0.0313	0.429235	5.8255	0.76437	5.73	-0.0956
3.6167	0.43186	0.23796	4.06e-07	-0.43186	0.46369	0.44578	0.009349	-0.454												3.6167	-0.16627	0.88304	0.179	0.344941	8.3505	0.97525	7.50146	-0.849036		3.6167	-0.39828	0.59697	0.0308	0.429086	5.8351	0.76348	5.738	-0.0972
3.625	0.42563	0.2423	3.88e-07	-0.42563	0.46257	0.4518	0.009412	-0.453												3.625	-0.16355	0.88327	0.176	0.339226	8.3644	0.95506	7.50667	-0.857732		3.625	-0.39751	0.597	0.0303	0.427859	5.8448	0.7626	5.746	-0.0989
3.6333	0.42027	0.24663	3.7e-07	-0.42027	0.46124	0.45781	0.009475	-0.452												3.6333	-0.16088	0.88353	0.173	0.33361	8.3793	0.94187	7.51183	-0.867469		3.6333	-0.39551	0.59709	0.0299	0.42541	5.8544	0.76172	5.754	-0.101
3.6417	0.41509	0.25095	3.52e-07	-0.41509	0.4592	0.46381	0.009538	-0.45												3.6417	-0.15819	0.88386	0.17	0.328023	8.3942	0.94465	7.51695	-0.877248		3.6417	-0.39468	0.59715	0.0295	0.424133	5.8646	0.76087	5.762	-0.103
3.65	0.4099	0.25388	3.41e-07	-0.4099	0.45717	0.46977	0.009602	-0.448												3.65	-0.15351	0.88414	0.167	0.320495	8.4092	0.93968	7.52203	-0.887169		3.65	-0.39384	0.59721	0.029	0.422857	5.8748	0.76002	5.77	-0.105
3.6583	0.40473	0.2537	3.31e-07	-0.40473	0.45513	0.47569	0.009665	-0.445												3.6583	-0.14683	0.88448	0.164	0.311014	8.4241	0.9203	7.52707	-0.89703		3.6583	-0.393	0.59727	0.0286	0.421589	5.8851	0.75917	5.777	-0.108
3.6667	0.40408	0.25592	3.22e-07	-0.40408	0.45309	0.48161	0.009729	-0.443												3.6667	-0.14212	0.88479	0.161	0.303549	8.4384	0.92178	7.53207	-0.906331		3.6667	-0.39853	0.59731	0.0282	0.426692	5.8953	0.75832	5.785	-0.11
3.675	0.40329	0.25816	3.13e-07	-0.40329	0.45109	0.48754	0.009793	-0.441												3.675	-0.13737	0.8852	0.159	0.296091	8.4521	0.90541	7.53703	-0.915073		3.675	-0.40549	0.5973	0.0277	0.433237	5.9047	0.75768	5.793	-0.112
3.6833	0.40093	0.26038	3.05e-07	-0.40093	0.4502	0.4935	0.009857	-0.44												3.6833	-0.13264	0.88554	0.156	0.288698	8.4658	0.89227	7.54194	-0.923856		3.6833	-0.40922	0.59731	0.0273	0.436559	5.9121	0.75785	5.801	-0.111
3.6917	0.39856	0.26377	2.97e-07	-0.39856	0.4493	0.4994	0.009922	-0.439												3.6917	-0.13406	0.88583	0.153	0.287499	8.4795	0.88385	7.54682	-0.932677		3.6917	-0.41297	0.59732	0.0269	0.439902	5.9196	0.75802	5.809	-0.111
3.7	0.3962	0.27679	2.89e-07	-0.3962	0.44841	0.50513	0.009987	-0.438												3.7	-0.13605	0.88608	0.151	0.286914	8.4931	0.93034	7.55166	-0.941438		3.7	-0.41668	0.59736	0.0265	0.443216	5.927	0.75818	5.816	-0.111
3.7083	0.3929	0.28357	2.82e-07	-0.3929	0.44752	0.51086	0.01005	-0.437												3.7083	-0.13543	0.88643	0.148	0.283762	8.5039	0.91575	7.55646	-0.947438		3.7083	-0.41661	0.5974	0.0261	0.442756	5.9345	0.75835	5.824	-0.111
3.7167	0.3887	0.29034	2.74e-07	-0.3887	0.44662	0.5166	0.01012	-0.437												3.7167	-0.13483	0.88673	0.146	0.280673	8.5132	0.91844	7.56122	-0.951977		3.7167	-0.41737	0.59745	0.0258	0.443128	5.9425	0.75868	5.832	-0.111
3.725	0.3854	0.29713	2.67e-07	-0.3854	0.44511	0.52232	0.01018	-0.435												3.725	-0.13419	0.88703	0.143	0.277585	8.5225	0.91615	7.56595	-0.956555		3.725	-0.41906	0.59748	0.0254	0.44444	5.951	0.75921	5.839	-0.112
3.7333	0.38208	0.3039	2.6e-07	-0.38208	0.44348	0.52786	0.01025	-0.433												3.7333	-0.13624	0.88729	0.141	0.277228	8.5318	0.9286	7.57063	-0.96117		3.7333	-0.42074	0.59757	0.025	0.445748	5.9596	0.75974	5.847	-0.113
3.7417	0.37879	0.29606	2.53e-07	-0.37879	0.44184	0.53188	0.01031	-0.432												3.7417	-0.13736	0.88765	0.139	0.275981	8.5411	0.92943	7.57528	-0.965824		3.7417	-0.42241	0.59762	0.0246	0.447048	5.9681	0.76027	5.855	-0.114
3.75	0.37631	0.29611	2.45e-07	-0.37631	0.4402	0.5359	0.01038	-0.43												3.75	-0.13809	0.88794	0.136	0.274383	8.5501	0.95697	7.57988	-0.970215		3.75	-0.41927	0.59771	0.0243	0.443547	5.9766	0.7608	5.862	-0.114
3.7583	0.37797	0.29674	2.38e-07	-0.37797	0.43856	0.53992	0.01045	-0.428												3.7583	-0.13877	0.88824	0.134	0.272775	8.5591	0.98028	7.58446	-0.974643		3.7583	-0.4186	0.5978	0.0239	0.442522	5.9832	0.75823	5.87	-0.114
3.7667	0.37684	0.29737	2.3e-07	-0.37684	0.43667	0.54394	0.01051	-0.426												3.7667	-0.1395	0.88855	0.132	0.271255	8.5681	0.99301	7.58899	-0.979109		3.7667	-0.41818	0.5979	0.0236	0.441749	5.9889	0.75414	5.877	-0.112
3.775	0.3757	0.29799	2.22e-07	-0.3757	0.43464	0.54794	0.01058	-0.424												3.775	-0.13481	0.88898	0.13	0.264352	8.577	0.99076	7.59349	-0.983511		3.775	-0.41781	0.598	0.0232	0.441035	5.9947	0.75004	5.885	-0.11
3.7833	0.37456	0.30196	2.14e-07	-0.37456	0.4326	0.54863	0.01065	-0.422												3.7833	-0.13337	0.88935	0.127	0.260737	8.5861	0.97906	7.59795	-0.98815		3.7833	-0.41718	0.5981	0.0229	0.440066	6.0005	0.74594	5.892	-0.108
3.7917	0.3734	0.30488	2.06e-07	-0.3734	0.43057	0.5491	0.01071	-0.42												3.7917	-0.13195	0.88973	0.125	0.257178	8.5976	0.9628	7.60238	-0.995224		3.7917	-0.41438	0.59821	0.0225	0.436929	6.0062	0.74183	5.9	-0.107
3.8	0.38538	0.30725	1.96e-07	-0.38538	0.42853	0.54957	0.01078	-0.418												3.8	-0.13054	0.8901	0.123	0.253665	8.6091	0.96131	7.60677	-1.00233		3.8	-0.41299	0.59834	0.0222	0.43521	6.0104	0.74407	5.907	-0.103
3.8083	0.39073	0.30963	1.87e-07	-0.39073	0.42701	0.55006	0.01085	-0.416												3.8083	-0.1293	0.89054	0.121	0.250357	8.6206	0.97765	7.61112	-1.00948		3.8083	-0.4116	0.59846	0.0219	0.433497	6.0144	0.7471	5.914	-0.1
3.8167	0.39527	0.312	1.76e-07	-0.39527	0.4262	0.55058	0.01092	-0.415												3.8167	-0.12882	0.89094	0.119	0.247843	8.6321	0.97713	7.61544	-1.01666		3.8167	-0.41024	0.59858	0.0216	0.431815	6.0184	0.75013	5.922	-0.0966
3.825	0.39982	0.31166	1.68e-07	-0.39982	0.42539	0.55195	0.01099	-0.414												3.825	-0.12782	0.89133	0.117	0.244844	8.644	0.94417	7.61972	-1.02428		3.825	-0.40189	0.59874	0.0213	0.423151	6.0224	0.75316	5.929	-0.0933
3.8333	0.40439	0.31126	1.63e-07	-0.40439	0.42458	0.55357	0.01106	-0.414												3.8333	-0.12684	0.89174	0.115	0.241898	8.657	0.93027	7.62397	-1.03303		3.8333	-0.37927	0.59905	0.021	0.400222	6.0266	0.75593	5.936	-0.0902
3.8417	0.41362	0.31191	1.58e-07	-0.41362	0.42377	0.55519	0.01112	-0.413												3.8417	-0.12582	0.8922	0.113	0.238945	8.6702	0.91473	7.62818	-1.04202		3.8417	-0.36792	0.59932	0.0206	0.388564	6.0314	0.75656	5.944	-0.0877
3.85	0.42238	0.31257	1.53e-07	-0.42238	0.42344	0.55683	0.01119	-0.412												3.85	-0.12411	0.89264	0.111	0.235335	8.6833	0.89269	7.63236	-1.05094		3.85	-0.35657	0.59957	0.0203	0.376915	6.0362	0.75718	5.951	-0.0852
3.8583	0.42971	0.31322	1.48e-07	-0.42971	0.42482	0.55853	0.01126	-0.414												3.8583	-0.12172	0.89308	0.109	0.231076	8.6964	0.88361	7.63651	-1.05989		3.8583	-0.34521	0.59985	0.02	0.36526	6.041	0.75781	5.958	-0.0828
3.8667	0.43705	0.32034	1.43e-07	-0.43705	0.4262	0.5573	0.01133	-0.415												3.8667	-0.11998	0.89352	0.108	0.227499	8.7112	0.85709	7.64062	-1.07058		3.8667	-0.34418	0.60006	0.0198	0.363936	6.0458	0.75844	5.965	-0.0803
3.875	0.44439	0.33132	1.39e-07	-0.44439	0.42758	0.55424	0.0114	-0.416												3.875	-0.11828	0.89404	0.106	0.223992	8.7283	0.84166	7.6447	-1.0836		3.875	-0.34928	0.60019	0.0195	0.36875	6.0512	0.75941	5.973	-0.0786
3.8833	0.45338	0.33763	1.34e-07	-0.45338	0.42896	0.55118	0.01147	-0.417												3.8833	-0.11656	0.89451	0.104	0.220496	8.7455	0.84351	7.64874	-1.09676		3.8833	-0.34685	0.60035	0.0192	0.366038	6.0574	0.76106	5.98	-0.0776
3.8917	0.46362	0.34395	1.3e-07	-0.46362	0.43037	0.54812	0.01154	-0.419												3.8917	-0.1078	0.89506	0.102	0.209989	8.7626	0.80972	7.65275	-1.10985		3.8917	-0.34438	0.6005	0.0189	0.363288	6.0637	0.76271	5.987	-0.0767
3.9	0.47251	0.35027	1.25e-07	-0.47251	0.43321	0.54511	0.01161	-0.422												3.9	-0.098563	0.89562	0.1	0.199035	8.7798	0.77622	7.65673	-1.12307		3.9	-0.34192	0.60067	0.0186	0.360555	6.0699	0.76436	5.994	-0.0758
3.9083	0.48139	0.35586	1.2e-07	-0.48139	0.43604	0.54276	0.01168	-0.424												3.9083	-0.092187	0.89627	0.0988	0.190971	8.7956	0.78089	7.66068	-1.13492		3.9083	-0.36594	0.60067	0.0184	0.384306	6.0762	0.76601	6.001	-0.075
3.9167	0.49029	0.36013	1.16e-07	-0.49029	0.43888	0.54119	0.01175	-0.427												3.9167	-0.085827	0.89686	0.0971	0.182951	8.8107	0.73101	7.66459	-1.14611		3.9167	-0.38897	0.60058	0.0181	0.407067	6.0888	0.76793	6.008	-0.0805
3.925	0.49839	0.36546	1.11e-07	-0.49839	0.44172	0.53961	0.01183	-0.43												3.925	-0.079466	0.89745	0.0955	0.174957	8.8258	0.74142	7.66847	-1.15732		3.925	-0.40282	0.60052	0.0178	0.420656	6.106	0.77006	6.015	-0.0907
3.9333	0.50346	0.3708	1.06e-07	-0.50346	0.44455	0.53804	0.0119	-0.433												3.9333	-0.071781	0.89806	0.0939	0.165667	8.8409	0.74034	7.67233	-1.16857		3.9333	-0.41662	0.60049	0.0176	0.434199	6.1233	0.77218	6.022	-0.101
3.9417	0.51068	0.37612	1.01e-07	-0.51068	0.44689	0.53645	0.01197	-0.435												3.9417	-0.064601	0.89875	0.0923	0.15691	8.856	0.72785	7.67614	-1.17986		3.9417	-0.43043	0.60044	0.0173	0.447755	6.1406	0.77431	6.029	-0.111
3.95	0.51787	0.38114	9.59e-08	-0.51787	0.4491	0.53448	0.01204	-0.437												3.95	-0.0576	0.89939	0.0908	0.148357	8.8399	0.72545	7.67993	-1.15997		3.95	-0.42925	0.60049	0.0171	0.446324	6.1579	0.77644	6.036	-0.122
3.9583	0.52507	0.3842	9.07e-08	-0.52507	0.45132	0.53159	0.01211	-0.439												3.9583	-0.050572	0.90002	0.0892	0.139804	8.8164	0.69911	7.68369	-1.13271		3.9583	-0.43945	0.60051	0.0168	0.456278	6.1804	0.777	6.043	-0.137
3.9667	0.53227	0.38857	8.53e-08	-0.53227	0.45354	0.52871	0.01219	-0.441												3.9667	-0.043586	0.90067	0.0877	0.131318	8.793	0.70122	7.68742	-1.10558		3.9667	-0.47082	0.60039	0.0166	0.487405	6.2044	0.7771	6.05	-0.154
3.975	0.5527	0.39298	7.97e-08	-0.5527	0.45577	0.52582	0.01226	-0.444												3.975	-0.036555	0.90131	0.0863	0.122812	8.7695	0.69459	7.69111	-1.07839		3.975	-0.46592	0.60044	0.0163	0.482265	6.2285	0.7772	6.057	-0.171
3.9833	0.56585	0.39735	7.4e-08	-0.56585	0.45745	0.52292	0.01233	-0.445												3.9833	-0.029566	0.90192	0.0848	0.114373	8.7461	0.69676	7.69478	-1.05132		3.9833	-0.45217	0.60063	0.0161	0.46828	6.2525	0.7773	6.064	-0.189
[truncated: 8 more columns]

## Sheet: Supplementary Figure 1
Supp. Fig S1b						Supp. Fig S1c
Wavelength	UV-Vis Nir Absorbance					% Fluorescence quenching or turn-on responses
	S1	S2	S3	S4
1400	0.089364	0.27658	0.85067	0.7244		Analyte	S1 intensity change	Standard Deviation	Analyte	S2 intensity change	Standard Deviation	Analyte	S4 intensity change	Standard Deviation
1399	-0.00010043	-0.00057455	7.5	0.6847		DMSO	-3	0.575	DMSO	0	1	DMSO	-3.1	0.9
1398	-0.083369	0.27096	0.29839	0.25682		IAA	1	0.214	IAA	-2	1	IAA	20.5	4.6
1397	10	10	0.1811	0.20755		NAA	-1	0.15	NAA	-1	0.5	NAA	14.7	4.8
1396	0.28562	0.067295	0.34053	0.26036		MeJA	-5	0.472	MeJA	2	1	MeJA	-1.9	1.5
1395	0.30367	0.15406	0.24814	0.26175		JA	-6.8	0.2	JA	1.33	0.251	JA	13	0.6
1394	0.27014	0.18215	0.32684	0.30118		GA	0	2.05	GA	-2	0.5	GA	15.7	0.2
1393	0.29887	0.22673	0.29949	0.27398		ABA	-4	1	ABA	1	2.1	ABA	14.4	2.1
1392	0.29996	0.24072	0.32504	0.27057		SA	-10	0.5	SA	-6	2.1	SA	-7.2	2.7
1391	0.3006	0.25275	0.34803	0.28464		Zeatin	-14.2	6.9	Zeatin	-6.1	1.8	Zeatin	-3.9	1.3
1390	0.30862	0.24373	0.33728	0.28178		TDZ	-8.3	5.3	TDZ	-1.3	3.9	TDZ	7.4	1.3
1389	0.30923	0.24814	0.33217	0.28397		BAP	-10.4	2.9	BAP	-4.1	3.3	BAP	-1.7	2.1
1388	0.3009	0.24571	0.33495	0.27927		2,4-D	-5.8	1.3	2,4-D	-1.9	2.3	2,4-D	23.2	1.9
1387	0.30044	0.24811	0.33134	0.27572		H2O2	0.6	1.4	H2O2	-0.6	0.4	H2O2	-8.8	1
1386	0.30133	0.25026	0.33389	0.28375
1385	0.30008	0.24919	0.33897	0.28933
1384	0.29909	0.251	0.341	0.28652
1383	0.29683	0.24907	0.34033	0.28259
1382	0.29669	0.25159	0.34183	0.28603
1381	0.29504	0.25003	0.34248	0.28626
1380	0.29345	0.24977	0.34133	0.28644
1379	0.29298	0.24972	0.34073	0.28602
1378	0.29079	0.24952	0.34098	0.28827
1377	0.29036	0.24921	0.34202	0.28723
1376	0.28971	0.24893	0.34232	0.28948
1375	0.28882	0.24952	0.34307	0.28921
1374	0.28827	0.24924	0.34354	0.28817
1373	0.28747	0.24909	0.34378	0.28945
1372	0.28723	0.24936	0.34508	0.28968
1371	0.28665	0.24944	0.34574	0.29023
1370	0.28614	0.2497	0.34687	0.29115
1369	0.28615	0.24967	0.34726	0.29156
1368	0.28563	0.25008	0.34747	0.29213
1367	0.28628	0.25058	0.34881	0.29188
1366	0.2858	0.25078	0.34958	0.29237
1365	0.28642	0.25158	0.35067	0.29341
1364	0.28648	0.25166	0.35139	0.29356
1363	0.28685	0.25248	0.35255	0.29449
1362	0.28779	0.25289	0.35344	0.29466
1361	0.28794	0.2535	0.35455	0.29537
1360	0.28884	0.2541	0.35557	0.29609
1359	0.28935	0.25498	0.35641	0.29647
1358	0.29027	0.25561	0.35748	0.2973
1357	0.29113	0.2561	0.35838	0.29767
1356	0.29183	0.25684	0.35982	0.29887
1355	0.29313	0.25793	0.361	0.30009
1354	0.293	0.25807	0.36206	0.30138
1353	0.292	0.26049	0.36328	0.30247
1352	0.29119	0.26361	0.36415	0.30229
1351	0.29125	0.26506	0.36519	0.30311
1350	0.29114	0.26574	0.36598	0.30344
1349	0.29086	0.26614	0.36698	0.3044
1348	0.29102	0.26653	0.36803	0.30488
1347	0.29105	0.26728	0.36881	0.3054
1346	0.29133	0.26782	0.37	0.30562
1345	0.29164	0.26825	0.37113	0.30647
1344	0.2915	0.26867	0.37203	0.30727
1343	0.29233	0.26943	0.37312	0.30827
1342	0.29231	0.26989	0.37421	0.30885
1341	0.29327	0.27098	0.37575	0.31017
1340	0.29382	0.27167	0.37713	0.31124
1339	0.29497	0.2729	0.37865	0.31238
1338	0.29545	0.27366	0.38028	0.31397
1337	0.29666	0.27514	0.38203	0.31558
1336	0.29805	0.27655	0.38394	0.31735
1335	0.2993	0.27801	0.38598	0.31881
1334	0.30142	0.28014	0.38821	0.32085
1333	0.30291	0.28167	0.39042	0.32308
1332	0.30486	0.28382	0.39329	0.32544
1331	0.30734	0.2862	0.39614	0.32798
1330	0.30961	0.2887	0.39911	0.33039
1329	0.31266	0.29179	0.40223	0.33328
1328	0.31532	0.29443	0.40561	0.33643
1327	0.31839	0.29743	0.40941	0.33942
1326	0.32194	0.30081	0.41308	0.34284
1325	0.32528	0.30435	0.41729	0.34631
1324	0.32971	0.30851	0.42154	0.35053
1323	0.3332	0.31218	0.4259	0.35395
1322	0.33772	0.31652	0.43078	0.35821
1321	0.34243	0.32074	0.43581	0.36268
1320	0.34718	0.32564	0.44073	0.36699
1319	0.3524	0.3306	0.44613	0.37186
1318	0.35732	0.33557	0.45174	0.37664
1317	0.36328	0.34104	0.45742	0.38172
1316	0.36866	0.3462	0.46323	0.38696
1315	0.37478	0.35208	0.46951	0.39236
1314	0.38108	0.35788	0.47576	0.39771
1313	0.38717	0.36408	0.48176	0.40338
1312	0.39426	0.37053	0.48851	0.40914
1311	0.40069	0.3767	0.49489	0.41515
1310	0.40778	0.3834	0.50182	0.42096
1309	0.41447	0.38961	0.50864	0.42689
1308	0.4214	0.39679	0.51533	0.43303
1307	0.42842	0.40308	0.52185	0.43867
1306	0.43519	0.40974	0.52864	0.44464
1305	0.44242	0.41631	0.53504	0.45036
1304	0.44891	0.42268	0.54121	0.45629
1303	0.45516	0.42893	0.54793	0.46191
1302	0.46159	0.43518	0.5541	0.46746
1301	0.46721	0.44098	0.56016	0.47235
1300	0.4729	0.44638	0.56603	0.47752
1299	0.47774	0.45144	0.5718	0.4822
1298	0.48303	0.45659	0.57687	0.4864
1297	0.48681	0.46074	0.58264	0.49076
1296	0.491	0.46518	0.58735	0.4948
1295	0.49493	0.46888	0.59212	0.49857
1294	0.49773	0.47201	0.59627	0.50157
1293	0.50096	0.47546	0.60066	0.50476
1292	0.50327	0.47807	0.60422	0.5071
1291	0.50549	0.48053	0.60793	0.50981
1290	0.50722	0.48241	0.61146	0.51132
1289	0.50859	0.48402	0.61387	0.51317
1288	0.50988	0.48533	0.61589	0.51404
1287	0.5106	0.48641	0.6181	0.51509
1286	0.51149	0.48729	0.61922	0.51555
1285	0.51126	0.48707	0.6201	0.51554
1284	0.51132	0.48748	0.6209	0.51549
1283	0.51123	0.48739	0.62097	0.51489
1282	0.50994	0.48657	0.62039	0.514
1281	0.5095	0.48601	0.61953	0.51283
1280	0.50754	0.4842	0.61779	0.51127
1279	0.50545	0.48235	0.61631	0.50961
1278	0.50355	0.48044	0.61335	0.5071
1277	0.50044	0.47795	0.61017	0.50406
1276	0.49721	0.47469	0.60677	0.50133
1275	0.49313	0.47113	0.60271	0.49784
1274	0.48889	0.46721	0.59776	0.49426
1273	0.48354	0.46215	0.59245	0.48994
1272	0.47824	0.45745	0.58669	0.48538
1271	0.47257	0.45216	0.5803	0.48066
1270	0.46607	0.44631	0.57345	0.47545
1269	0.45977	0.4405	0.56652	0.47058
1268	0.4528	0.43377	0.55902	0.46484
1267	0.44548	0.42712	0.5515	0.45951
1266	0.43846	0.42018	0.54341	0.45341
1265	0.43102	0.41356	0.53523	0.44739
1264	0.42389	0.40668	0.52744	0.44177
1263	0.41651	0.39987	0.51938	0.43592
1262	0.40963	0.39349	0.51158	0.43
1261	0.40238	0.38635	0.50384	0.42425
1260	0.39562	0.38012	0.49641	0.41896
1259	0.38971	0.37401	0.48922	0.4134
1258	0.38317	0.36818	0.48232	0.40845
1257	0.37767	0.36274	0.47584	0.40366
1256	0.37224	0.35766	0.46937	0.39913
1255	0.36725	0.35282	0.46353	0.39485
1254	0.36248	0.34795	0.45846	0.3911
1253	0.35837	0.3443	0.45358	0.38747
1252	0.35486	0.34046	0.44891	0.38402
1251	0.35118	0.33714	0.44499	0.3811
1250	0.34881	0.33443	0.44153	0.37862
1249	0.34598	0.33164	0.43834	0.37603
1248	0.34404	0.32979	0.4357	0.37474
1247	0.34201	0.32695	0.43314	0.37271
1246	0.34045	0.326	0.43114	0.37115
1245	0.33955	0.32481	0.42974	0.37043
1244	0.33859	0.32404	0.42868	0.36966
1243	0.33829	0.32326	0.42773	0.36905
1242	0.33799	0.32279	0.42716	0.36843
1241	0.33801	0.32288	0.42711	0.36862
1240	0.33832	0.32277	0.42713	0.36865
1239	0.33855	0.32341	0.42747	0.3689
1238	0.33969	0.32372	0.42815	0.36945
1237	0.33986	0.32418	0.42915	0.37007
1236	0.34127	0.32538	0.43031	0.3706
1235	0.34213	0.32578	0.43116	0.37144
1234	0.34344	0.32746	0.43282	0.37253
1233	0.34514	0.32854	0.43416	0.37376
1232	0.34625	0.33003	0.43604	0.37512
1231	0.34845	0.33164	0.43768	0.3765
1230	0.35028	0.33343	0.43965	0.37811
1229	0.35256	0.33545	0.44174	0.37978
1228	0.35473	0.33742	0.44414	0.38144
1227	0.3573	0.34009	0.44658	0.38357
1226	0.3606	0.34274	0.44914	0.38591
1225	0.3635	0.34575	0.45187	0.38816
1224	0.367	0.34873	0.45495	0.39074
1223	0.37079	0.35235	0.45808	0.39345
1222	0.37507	0.35636	0.46169	0.39677
1221	0.37942	0.35999	0.46564	0.39993
1220	0.38393	0.36469	0.46977	0.40335
1219	0.3891	0.36901	0.47416	0.40705
1218	0.39407	0.37417	0.47865	0.4105
1217	0.39981	0.37933	0.48357	0.41441
1216	0.4054	0.3846	0.48867	0.418
1215	0.41074	0.3896	0.49444	0.42196
1214	0.41651	0.39498	0.49991	0.42643
1213	0.42158	0.40006	0.50536	0.4303
1212	0.42715	0.40501	0.5114	0.43428
1211	0.43182	0.40988	0.51676	0.43751
1210	0.43637	0.41427	0.52268	0.44077
1209	0.4406	0.41817	0.52756	0.44384
1208	0.4438	0.42171	0.53306	0.44691
1207	0.44674	0.42461	0.5376	0.4494
1206	0.44875	0.42695	0.54159	0.45099
1205	0.45055	0.42845	0.54519	0.45262
1204	0.45148	0.42989	0.54826	0.45376
1203	0.45177	0.43039	0.55073	0.45435
1202	0.45165	0.43045	0.55249	0.45448
1201	0.45032	0.42972	0.55337	0.45424
1200	0.44926	0.42869	0.55412	0.45374
1199	0.44818	0.42761	0.55438	0.45352
1198	0.44585	0.42578	0.55385	0.45244
1197	0.44352	0.42354	0.55247	0.45084
1196	0.44101	0.42138	0.55125	0.44962
1195	0.43788	0.41851	0.54939	0.4482
1194	0.43541	0.41626	0.54723	0.44641
1193	0.43272	0.41375	0.54514	0.44533
1192	0.43002	0.41129	0.54306	0.4436
1191	0.42812	0.40944	0.54092	0.4426
1190	0.42583	0.40718	0.53904	0.44167
1189	0.42436	0.40569	0.53724	0.44112
1188	0.42286	0.40405	0.53564	0.44055
1187	0.42196	0.40316	0.53463	0.44023
1186	0.42146	0.40268	0.53402	0.44011
1185	0.42143	0.40247	0.53367	0.44078
1184	0.42174	0.40248	0.53342	0.44128
1183	0.42229	0.40316	0.53418	0.44263
1182	0.42375	0.40448	0.5352	0.44398
1181	0.42575	0.40602	0.53645	0.44587
1180	0.42774	0.40767	0.53833	0.44806
1179	0.43022	0.41035	0.54071	0.45074
1178	0.43297	0.41308	0.5438	0.45341
1177	0.43634	0.41596	0.54676	0.45694
1176	0.43954	0.41932	0.55076	0.46053
1175	0.44362	0.42325	0.55465	0.46453
1174	0.44799	0.42731	0.55918	0.46908
1173	0.45236	0.43157	0.56385	0.47343
1172	0.45726	0.43641	0.56915	0.47819
1171	0.46227	0.44141	0.57455	0.48345
1170	0.46783	0.4466	0.58077	0.48929
1169	0.47399	0.45246	0.58691	0.49471
1168	0.47993	0.4582	0.59336	0.50082
1167	0.48675	0.46468	0.59974	0.50729
1166	0.4937	0.47145	0.60731	0.51417
1165	0.50178	0.47897	0.61447	0.52057
1164	0.50939	0.48613	0.62228	0.52789
1163	0.51788	0.49428	0.63084	0.53507
1162	0.52721	0.50272	0.63952	0.5424
1161	0.5362	0.51132	0.64857	0.55017
1160	0.54664	0.52073	0.658	0.55767
1159	0.55676	0.53024	0.66738	0.5655
1158	0.56683	0.53967	0.67729	0.57348
1157	0.57761	0.54974	0.68743	0.58137
1156	0.58815	0.55962	0.69733	0.58858
1155	0.59846	0.56957	0.7082	0.59596
1154	0.60881	0.57928	0.71812	0.60284
1153	0.61884	0.58858	0.72769	0.60973
1152	0.62805	0.59746	0.73722	0.61589
1151	0.63656	0.60577	0.7458	0.62166
1150	0.64476	0.61364	0.75311	0.62664
1149	0.65163	0.62038	0.75935	0.63073
1148	0.65795	0.62647	0.76493	0.63439
1147	0.66318	0.63165	0.76925	0.63699
1146	0.66765	0.63607	0.77272	0.63914
1145	0.67064	0.63945	0.77458	0.6404
1144	0.6729	0.64168	0.7749	0.64068
1143	0.67411	0.64313	0.7746	0.64032
1142	0.67401	0.64353	0.77313	0.63914
1141	0.67326	0.64301	0.77049	0.63727
1140	0.67058	0.6409	0.76601	0.63419
1139	0.66726	0.63821	0.76157	0.63086
1138	0.66273	0.63414	0.75612	0.62644
1137	0.6565	0.62885	0.75037	0.62141
1136	0.64936	0.62288	0.74335	0.61552
1135	0.64013	0.61453	0.73615	0.60809
1134	0.63077	0.60573	0.72773	0.60049
1133	0.62007	0.59623	0.719	0.59222
1132	0.60824	0.58542	0.70985	0.58303
1131	0.59547	0.57392	0.7007	0.57363
1130	0.58208	0.56154	0.69027	0.56326
1129	0.56856	0.54905	0.67937	0.55243
1128	0.55395	0.53545	0.66889	0.54163
1127	0.54001	0.5225	0.65689	0.53073
1126	0.52624	0.50934	0.64486	0.51924
1125	0.51214	0.4959	0.63245	0.5081
1124	0.49906	0.48333	0.62019	0.49782
1123	0.48551	0.47064	0.60741	0.48672
1122	0.47294	0.45823	0.59502	0.47639
1121	0.4604	0.44592	0.58234	0.46643
1120	0.44942	0.43517	0.56995	0.45681
1119	0.43843	0.42437	0.55815	0.44774
1118	0.42823	0.41447	0.54687	0.43938
1117	0.41919	0.40553	0.53573	0.43098
1116	0.40987	0.39621	0.5252	0.42354
1115	0.40198	0.38814	0.5151	0.41711
1114	0.39468	0.38054	0.50591	0.41028
1113	0.38792	0.37388	0.497	0.40461
1112	0.38191	0.36789	0.48905	0.39962
1111	0.37629	0.36201	0.48164	0.39459
1110	0.37162	0.35711	0.47513	0.39055
1109	0.36698	0.35223	0.46896	0.38664
1108	0.36345	0.34861	0.46349	0.38349
1107	0.36041	0.34535	0.45842	0.38067
1106	0.35762	0.34212	0.45432	0.37833
1105	0.35546	0.34022	0.45104	0.37666
1104	0.35378	0.33796	0.44781	0.37507
1103	0.35295	0.33684	0.44526	0.3739
1102	0.35207	0.33556	0.44349	0.37329
1101	0.35209	0.33546	0.44181	0.37278
1100	0.35216	0.33521	0.44108	0.37254
1099	0.35302	0.33564	0.44072	0.37308
1098	0.35408	0.33654	0.4408	0.37354
1097	0.35564	0.33733	0.44155	0.37451
1096	0.35792	0.33947	0.44226	0.37542
1095	0.3596	0.34082	0.44413	0.37668
1094	0.36258	0.34314	0.44609	0.3785
1093	0.36516	0.34575	0.44813	0.37975
1092	0.36759	0.34774	0.45116	0.38163
1091	0.37064	0.35068	0.45414	0.38356
1090	0.37297	0.35279	0.45745	0.38528
1089	0.37579	0.3555	0.46081	0.387
1088	0.3778	0.35781	0.46409	0.38875
1087	0.37983	0.35965	0.46719	0.39047
1086	0.38139	0.36146	0.47023	0.39169
1085	0.38243	0.36259	0.47291	0.39279
1084	0.38357	0.36394	0.47524	0.39391
1083	0.38371	0.36433	0.47687	0.39468
1082	0.38414	0.36489	0.47836	0.39526
1081	0.38414	0.36504	0.47935	0.39583
1080	0.38417	0.36497	0.47983	0.39623
1079	0.38421	0.3654	0.48018	0.39601
1078	0.38382	0.36485	0.48026	0.39668
1077	0.38357	0.36489	0.47989	0.39657
1076	0.38347	0.36471	0.47974	0.39679
1075	0.38374	0.36495	0.4793	0.39693
1074	0.3839	0.36489	0.47907	0.39752
1073	0.38433	0.36537	0.47914	0.39786
1072	0.38507	0.36619	0.47922	0.39856
1071	0.38597	0.36676	0.47921	0.39907
1070	0.38753	0.36795	0.47981	0.4001
1069	0.38862	0.36913	0.48048	0.40154
1068	0.39052	0.371	0.48144	0.40291
1067	0.39282	0.3729	0.48264	0.40432
1066	0.39524	0.37495	0.48407	0.40617
1065	0.39865	0.3781	0.4856	0.40761
1064	0.40152	0.3806	0.48771	0.41005
1063	0.40566	0.38452	0.48973	0.41215
1062	0.40977	0.38817	0.49307	0.41498
1061	0.41475	0.39273	0.49609	0.41746
1060	0.41955	0.39729	0.49985	0.42066
1059	0.42483	0.40211	0.50384	0.42363
1058	0.43089	0.40769	0.50808	0.42672
1057	0.43592	0.4125	0.51314	0.43059
1056	0.44145	0.4182	0.51883	0.43421
1055	0.44643	0.42295	0.52403	0.43746
1054	0.45118	0.42771	0.52978	0.44089
1053	0.45544	0.43226	0.53599	0.44408
1052	0.4586	0.43584	0.54173	0.44657
1051	0.46125	0.43896	0.54731	0.44917
1050	0.46228	0.44049	0.55241	0.4511
1049	0.46272	0.44186	0.55692	0.45252
1048	0.46216	0.44183	0.56011	0.45355
1047	0.46024	0.44096	0.56282	0.45336
1046	0.45805	0.43947	0.56403	0.45272
1045	0.45463	0.43652	0.56423	0.4517
1044	0.45121	0.43378	0.56374	0.45039
1043	0.44723	0.43013	0.5624	0.44868
1042	0.44276	0.42651	0.5599	0.44641
1041	0.43902	0.42285	0.55708	0.44437
1040	0.4347	0.41886	0.55341	0.44186
1039	0.43118	0.41548	0.54989	0.43961
1038	0.42749	0.41182	0.54626	0.4373
1037	0.42435	0.409	0.5422	0.43545
1036	0.42199	0.4064	0.53904	0.43394
1035	0.42006	0.40436	0.53577	0.43272
1034	0.41869	0.4026	0.5329	0.43207
1033	0.41768	0.40165	0.53067	0.43141
1032	0.41746	0.40116	0.52905	0.43141
1031	0.41747	0.40103	0.52754	0.43181
1030	0.41857	0.40208	0.52726	0.43271
1029	0.42012	0.40306	0.52712	0.43428
1028	0.42189	0.40469	0.5276	0.43556
1027	0.42483	0.40731	0.52855	0.43803
1026	0.42777	0.41002	0.53019	0.44047
1025	0.43126	0.41336	0.53247	0.44364
1024	0.43545	0.41702	0.53522	0.44731
1023	0.43962	0.42142	0.53819	0.45077
1022	0.44495	0.4261	0.54198	0.45531
1021	0.4502	0.43138	0.54587	0.45948
1020	0.45626	0.43662	0.55023	0.46433
1019	0.4618	0.44233	0.55531	0.4697
1018	0.46825	0.44864	0.56069	0.4748
1017	0.47548	0.45515	0.56632	0.48013
1016	0.48214	0.46196	0.57246	0.48576
1015	0.49028	0.46957	0.57902	0.49164
1014	0.49747	0.47719	0.58577	0.49743
1013	0.50525	0.48424	0.59337	0.50354
1012	0.51319	0.49223	0.60086	0.50901
1011	0.52049	0.49958	0.60886	0.51497
1010	0.52833	0.5072	0.61657	0.52053
1009	0.53518	0.51452	0.62377	0.52545
1008	0.54249	0.5216	0.6317	0.53034
1007	0.54833	0.52796	0.63862	0.53462
1006	0.55346	0.53361	0.64504	0.53833
1005	0.5582	0.5386	0.65089	0.54165
1004	0.56112	0.54236	0.65508	0.54397
1003	0.56375	0.54555	0.65941	0.54574
1002	0.56451	0.54722	0.66135	0.54615
1001	0.5646	0.54773	0.66245	0.54604
1000	0.56315	0.54734	0.66278	0.54481
999	0.56029	0.54534	0.6612	0.54303
998	0.55675	0.54245	0.65843	0.54061
997	0.55165	0.53822	0.65466	0.5371
996	0.54603	0.53326	0.64992	0.53286
995	0.53923	0.52726	0.64334	0.52827
994	0.53221	0.52052	0.63597	0.52336
993	0.52498	0.51395	0.62772	0.51793
992	0.51707	0.5063	0.61938	0.51205
991	0.51038	0.49952	0.61119	0.50676
990	0.50292	0.49229	0.60248	0.50068
989	0.49632	0.48542	0.59426	0.49561
988	0.49017	0.47941	0.58604	0.49037
987	0.48478	0.47342	0.57803	0.48531
986	0.4803	0.46887	0.57053	0.48077
985	0.47598	0.46424	0.56424	0.47643
984	0.47314	0.46086	0.5591	0.473
983	0.46982	0.45745	0.55385	0.46897
982	0.46778	0.45493	0.54964	0.46611
981	0.46568	0.45283	0.54634	0.4631
980	0.46338	0.45041	0.5439	0.4604
979	0.46183	0.4488	0.54179	0.45749
978	0.45908	0.4464	0.54023	0.45462
977	0.45643	0.44394	0.53923	0.45189
976	0.45292	0.44077	0.53812	0.44862
975	0.44902	0.437	0.53716	0.44535
974	0.44462	0.43314	0.53605	0.4417
973	0.43923	0.42793	0.53408	0.43745
972	0.43407	0.42324	0.53208	0.43316
971	0.4277	0.41715	0.52911	0.42867
970	0.42135	0.41102	0.5256	0.42391
969	0.41486	0.40503	0.52158	0.41943
968	0.40846	0.39851	0.5165	0.41423
967	0.40246	0.39274	0.51109	0.40952
966	0.39592	0.38621	0.50554	0.40484
965	0.39044	0.38077	0.49946	0.4002
964	0.38438	0.37464	0.49312	0.39565
963	0.37915	0.36937	0.4871	0.39176
962	0.37451	0.36443	0.48082	0.38736
961	0.37002	0.35962	0.47505	0.38388
960	0.36621	0.35564	0.46983	0.38069
959	0.36223	0.35158	0.46464	0.37727
958	0.35944	0.34824	0.45984	0.37491
957	0.35629	0.34491	0.4554	0.37238
956	0.35391	0.34238	0.45163	0.37007
955	0.35211	0.34028	0.44802	0.3683
954	0.35	0.33802	0.44506	0.36645
953	0.349	0.33666	0.44256	0.36532
952	0.34768	0.33509	0.4404	0.36416
951	0.347	0.33423	0.43847	0.3634
950	0.34636	0.33339	0.43687	0.36243
949	0.3465	0.3331	0.43578	0.36194
948	0.34666	0.33318	0.43503	0.36201
947	0.34661	0.33306	0.43454	0.36175
946	0.34752	0.33372	0.43433	0.36197
945	0.3481	0.33403	0.43443	0.36193
944	0.3494	0.33533	0.43486	0.36201
943	0.35014	0.33609	0.43547	0.36235
942	0.35092	0.33699	0.43627	0.36293
941	0.35193	0.33799	0.43698	0.36334
940	0.35217	0.33861	0.43777	0.3637
939	0.35299	0.33974	0.43859	0.36429
938	0.35275	0.33962	0.43932	0.36444
937	0.35259	0.33986	0.43986	0.36446
936	0.35236	0.33983	0.44031	0.36423
935	0.35145	0.33954	0.44003	0.36367
934	0.3505	0.33868	0.43963	0.36351
933	0.34866	0.3374	0.43918	0.36258
932	0.34729	0.33616	0.43834	0.36169
931	0.34548	0.3345	0.43691	0.3605
930	0.34343	0.33282	0.43535	0.35931
929	0.34145	0.33098	0.43355	0.35799
928	0.33893	0.32883	0.43184	0.35618
927	0.33693	0.32671	0.42968	0.35502
926	0.33477	0.32446	0.42753	0.35325
925	0.33248	0.32248	0.42535	0.35128
924	0.33059	0.32036	0.42302	0.35006
923	0.32854	0.31847	0.42085	0.34849
922	0.32695	0.31661	0.41871	0.3471
921	0.32534	0.31499	0.41664	0.34568
920	0.32405	0.31349	0.41487	0.34464
919	0.32296	0.31205	0.41325	0.3437
918	0.32189	0.3112	0.41179	0.34239
917	0.32146	0.31017	0.41075	0.34201
916	0.32096	0.30963	0.40971	0.34142
915	0.32076	0.30931	0.40918	0.34106
914	0.32067	0.30878	0.40868	0.34096
913	0.32079	0.30891	0.40859	0.34085
912	0.32139	0.30913	0.40849	0.34094
911	0.32203	0.30974	0.40916	0.3415
910	0.32302	0.31029	0.40952	0.34178
909	0.32383	0.31088	0.41031	0.34255
908	0.32499	0.31203	0.41106	0.34339
907	0.3266	0.31311	0.41228	0.34415
906	0.32791	0.31447	0.41334	0.34548
905	0.33002	0.31609	0.41498	0.34647
904	0.33148	0.31748	0.41659	0.34799
903	0.33328	0.31932	0.41818	0.34978
902	0.33518	0.32106	0.41988	0.35096
901	0.33733	0.32299	0.42164	0.35245
900	0.33966	0.32478	0.4235	0.35394
899	0.34159	0.32688	0.4256	0.35581
898	0.34363	0.32868	0.42761	0.35783
897	0.34558	0.33072	0.42968	0.35928
896	0.34752	0.33251	0.43127	0.36074
895	0.3491	0.33387	0.43305	0.36227
894	0.35059	0.33553	0.43456	0.36385
893	0.3518	0.3366	0.43588	0.36532
892	0.35261	0.33774	0.43727	0.36627
891	0.35341	0.33842	0.43814	0.36755
890	0.35346	0.33844	0.43897	0.3679
889	0.35399	0.33908	0.43941	0.36833
888	0.35379	0.33878	0.43962	0.36887
887	0.3535	0.33864	0.43988	0.36899
886	0.35319	0.33822	0.43977	0.36921
885	0.35243	0.33738	0.43976	0.36879
884	0.35199	0.3367	0.43941	0.36878
883	0.35123	0.33598	0.43884	0.36859
882	0.35062	0.33543	0.43854	0.3685
881	0.35007	0.33452	0.43795	0.36807
880	0.34887	0.33359	0.43736	0.36782
879	0.34842	0.33271	0.43677	0.36748
878	0.3473	0.33184	0.43594	0.36686
877	0.34711	0.33148	0.43521	0.36611
876	0.34603	0.33026	0.43467	0.36577
875	0.3451	0.32962	0.43386	0.36546
874	0.34469	0.32874	0.43339	0.36504
873	0.34359	0.32792	0.43244	0.36429
872	0.34343	0.32734	0.43171	0.36355
871	0.34224	0.32646	0.43105	0.36305
870	0.3416	0.32564	0.43013	0.36236
869	0.34076	0.32468	0.42922	0.36167
868	0.33989	0.32411	0.4283	0.36118
867	0.33958	0.32338	0.42727	0.36017
866	0.33831	0.32256	0.42656	0.35933
865	0.33802	0.32179	0.42579	0.35902
864	0.33695	0.32088	0.42494	0.35817
863	0.33656	0.32048	0.4241	0.35744
862	0.33589	0.31974	0.42328	0.35704
861	0.33501	0.31896	0.42245	0.35626
860	0.33476	0.31835	0.42187	0.35576
859	0.33396	0.31775	0.42114	0.35511
858	0.33377	0.31738	0.42061	0.35468
857	0.33345	0.31687	0.42012	0.35435
856	0.33288	0.31667	0.41961	0.3539
855	0.33283	0.316	0.41921	0.35377
854	0.33239	0.31572	0.41888	0.3534
853	0.33256	0.31573	0.41869	0.35304
852	0.33217	0.31528	0.41856	0.35304
851	0.33243	0.31538	0.41851	0.35288
850	0.33214	0.31499	0.41854	0.35331
849	0.33236	0.31526	0.41885	0.35332
848	0.33267	0.31522	0.41887	0.35348
847	0.3324	0.31513	0.41911	0.35375
846	0.33314	0.31521	0.41949	0.35404
845	0.33304	0.31544	0.41993	0.35417
844	0.33361	0.3157	0.42039	0.35447
843	0.33402	0.31589	0.42128	0.35536
842	0.3344	0.31626	0.42186	0.3558
841	0.33526	0.31672	0.4225	0.35644
840	0.33566	0.31704	0.42356	0.35723
839	0.33653	0.31757	0.42467	0.35811
838	0.33724	0.31817	0.42541	0.35881
837	0.33805	0.31863	0.42676	0.36012
836	0.33918	0.31942	0.42804	0.36115
835	0.34008	0.32036	0.42953	0.36225
834	0.34142	0.32101	0.43087	0.36343
833	0.34237	0.32197	0.43286	0.36478
832	0.34413	0.3231	0.43427	0.3663
831	0.3453	0.32417	0.43603	0.36762
830	0.34675	0.32521	0.43765	0.3697
829	0.34858	0.32651	0.43952	0.37106
828	0.35009	0.32788	0.44165	0.37277
827	0.35226	0.32949	0.4435	0.37447
826	0.3536	0.33072	0.44586	0.37632
825	0.35576	0.33234	0.44813	0.37817
824	0.3578	0.334	0.44993	0.37985
823	0.35965	0.33563	0.45245	0.38169
822	0.36158	0.33703	0.45445	0.38349
821	0.36353	0.3388	0.45666	0.38524
820	0.36584	0.34041	0.45874	0.38729
819	0.36752	0.34218	0.46062	0.38891
818	0.36973	0.34357	0.46254	0.39039
817	0.37154	0.3453	0.46437	0.39176
816	0.3734	0.34667	0.46652	0.39373
815	0.3753	0.34822	0.46791	0.39483
814	0.37676	0.34927	0.46957	0.39631
813	0.37861	0.35065	0.47076	0.39739
812	0.37998	0.35166	0.47182	0.39822
811	0.38128	0.35257	0.47272	0.39883
810	0.38263	0.35337	0.47345	0.39989
809	0.3836	0.35405	0.47384	0.39998
808	0.38454	0.35452	0.47416	0.40004
807	0.38448	0.35449	0.47403	0.40032
806	0.38517	0.35472	0.47358	0.40012
805	0.38526	0.35487	0.47347	0.40015
804	0.38525	0.35483	0.47246	0.39966
803	0.38493	0.35441	0.47189	0.39925
802	0.38425	0.35402	0.47085	0.39814
801	0.38366	0.35353	0.46971	0.39734
800	0.38232	0.35279	0.46837	0.39674
799	0.37521	0.35172	0.46931	0.39752
798	0.37328	0.35034	0.46705	0.39543
797	0.37085	0.34803	0.46461	0.39384
796	0.36922	0.34664	0.46245	0.392
795	0.36702	0.34453	0.46013	0.3903
794	0.36547	0.34281	0.45815	0.38874
793	0.36376	0.34129	0.4562	0.38689
792	0.36242	0.33975	0.45455	0.3856
791	0.36102	0.33886	0.45307	0.38428
790	0.36007	0.33751	0.45183	0.38331
789	0.35911	0.33677	0.45082	0.38247
788	0.35827	0.3359	0.45008	0.38188
787	0.35795	0.33526	0.4496	0.38112
786	0.35766	0.3354	0.44922	0.3809
785	0.35732	0.33468	0.44918	0.38055
784	0.35802	0.33526	0.44927	0.38102
783	0.35804	0.33485	0.4496	0.38098
782	0.3587	0.33587	0.45025	0.38138
781	0.35909	0.33614	0.45078	0.38177
780	0.36016	0.33674	0.45177	0.38265
779	0.36092	0.33767	0.45273	0.38332
778	0.36184	0.3383	0.45396	0.38436
777	0.36321	0.33975	0.45508	0.38529
776	0.3642	0.34044	0.45662	0.38643
775	0.36585	0.34186	0.45792	0.3876
774	0.36726	0.34311	0.45979	0.38902
773	0.36862	0.34405	0.4614	0.39032
772	0.37025	0.34593	0.46293	0.39152
771	0.37204	0.3473	0.46479	0.39337
770	0.37386	0.34912	0.46682	0.39469
769	0.37512	0.35032	0.46862	0.39649
768	0.37749	0.35245	0.47081	0.39801
767	0.37918	0.35415	0.47303	0.40029
766	0.38148	0.35594	0.47528	0.40182
765	0.38388	0.3584	0.47779	0.40438
764	0.38596	0.36024	0.48054	0.40621
763	0.38864	0.3628	0.48353	0.40889
762	0.39123	0.36524	0.48657	0.41118
761	0.3941	0.36818	0.49003	0.41435
760	0.3972	0.37108	0.49361	0.41713
759	0.40013	0.37362	0.49747	0.42022
758	0.40403	0.37732	0.50145	0.42352
757	0.40721	0.38055	0.5058	0.42682
756	0.41122	0.38441	0.51031	0.43048
755	0.41516	0.38789	0.51505	0.43425
754	0.419	0.39189	0.52005	0.43819
753	0.42338	0.39593	0.52515	0.44191
752	0.42721	0.39969	0.53037	0.44609
751	0.432	0.40414	0.53579	0.45027
750	0.43578	0.40796	0.54106	0.45434
749	0.44009	0.41198	0.54626	0.45835
748	0.44427	0.41611	0.55175	0.4625
747	0.44816	0.4199	0.55672	0.4662
746	0.4525	0.42417	0.56162	0.47045
745	0.4557	0.42729	0.56618	0.47387
744	0.46002	0.43088	0.57082	0.47747
743	0.46315	0.43443	0.57458	0.48058
742	0.46685	0.43765	0.57828	0.48377
741	0.4703	0.44105	0.58168	0.48662
740	0.47287	0.44344	0.58459	0.48903
739	0.47631	0.44652	0.58704	0.49138
738	0.47818	0.44845	0.58905	0.49301
737	0.48062	0.45049	0.59069	0.49513
736	0.48172	0.45194	0.59161	0.49594
735	0.48281	0.45305	0.5921	0.49682
734	0.48338	0.45366	0.5917	0.49651
733	0.48258	0.45323	0.59078	0.49647
732	0.48203	0.45257	0.58904	0.49544
731	0.47964	0.4509	0.58679	0.49396
730	0.47775	0.4489	0.58379	0.49189
729	0.47429	0.44603	0.58032	0.4893
728	0.47045	0.44261	0.57598	0.48607
727	0.46662	0.43921	0.57162	0.48279
726	0.46202	0.43519	0.56678	0.47902
725	0.45775	0.43083	0.56198	0.47497
724	0.45259	0.42621	0.55662	0.47097
723	0.44831	0.42187	0.5516	0.46665
722	0.44363	0.41797	0.54667	0.46283
721	0.43928	0.4135	0.54192	0.45884
720	0.43538	0.40986	0.53747	0.45507
719	0.43112	0.40616	0.53344	0.45129
718	0.42821	0.40296	0.52979	0.4484
717	0.42502	0.40008	0.5264	0.44549
716	0.42244	0.3972	0.52355	0.44295
715	0.41989	0.39513	0.52105	0.44062
714	0.41777	0.39279	0.51898	0.4389
713	0.41646	0.39142	0.51731	0.43718
712	0.41465	0.38999	0.51601	0.43593
711	0.41364	0.38878	0.51502	0.43492
710	0.41259	0.3879	0.51437	0.43429
709	0.41197	0.38729	0.51383	0.43382
708	0.41172	0.38708	0.5139	0.43337
707	0.41142	0.38653	0.51377	0.43324
706	0.41133	0.3866	0.51423	0.43327
705	0.41145	0.38656	0.51454	0.43368
704	0.41169	0.38667	0.51525	0.43393
703	0.4123	0.38712	0.51604	0.43466
702	0.41276	0.38733	0.51691	0.43518
701	0.41356	0.38837	0.51806	0.43619
700	0.41432	0.38891	0.51911	0.43699
699	0.4158	0.39033	0.52055	0.43813
698	0.41758	0.39158	0.52201	0.43904
697	0.419	0.39277	0.52387	0.44071
696	0.42109	0.39475	0.52568	0.44229
695	0.42284	0.39635	0.52783	0.44398
694	0.42548	0.39902	0.53016	0.44587
693	0.42788	0.4007	0.53275	0.4479
692	0.43034	0.4034	0.53551	0.45006
691	0.43352	0.40613	0.53849	0.45234
690	0.43601	0.40857	0.54145	0.45461
689	0.43924	0.41172	0.5447	0.45689
688	0.44173	0.41388	0.54764	0.45927
687	0.44465	0.41704	0.55065	0.46153
686	0.44715	0.41918	0.55338	0.46367
685	0.44902	0.42174	0.55599	0.46555
684	0.4515	0.42398	0.5585	0.46752
683	0.4526	0.42529	0.56046	0.46915
682	0.4548	0.42742	0.56243	0.47104
681	0.45562	0.42839	0.56379	0.47233
680	0.45685	0.42989	0.56536	0.47372
679	0.45819	0.43097	0.56635	0.475
678	0.45892	0.43203	0.56763	0.47634
677	0.46057	0.43339	0.56872	0.47771
676	0.4613	0.43428	0.57001	0.47907
675	0.46314	0.43602	0.57149	0.48068
674	0.46459	0.43727	0.57321	0.48231
673	0.46669	0.43959	0.57535	0.48449
672	0.46948	0.44154	0.57776	0.48653
671	0.47182	0.44393	0.58062	0.48923
670	0.47557	0.44717	0.58414	0.49207
669	0.47879	0.45037	0.58798	0.49527
668	0.48309	0.4542	0.59225	0.49857
667	0.48732	0.4581	0.59683	0.5022
666	0.49184	0.46233	0.60163	0.50584
665	0.49644	0.46644	0.60673	0.50989
664	0.50079	0.47086	0.61159	0.51349
663	0.50551	0.47513	0.6166	0.51727
662	0.50899	0.4787	0.62111	0.5206
661	0.51294	0.4823	0.62543	0.52371
660	0.51564	0.48512	0.62882	0.52628
659	0.51777	0.4874	0.63168	0.52836
658	0.51915	0.48861	0.63363	0.52983
657	0.51914	0.48934	0.63468	0.53043
656	0.51904	0.48896	0.63468	0.53048
655	0.5173	0.48788	0.63369	0.52964
654	0.5154	0.48617	0.63184	0.52832
653	0.51261	0.48355	0.62936	0.52644
652	0.50938	0.48075	0.62619	0.52397
651	0.50598	0.47733	0.62251	0.52105
650	0.50164	0.47358	0.61832	0.51766
649	0.49755	0.46974	0.61397	0.51425
648	0.49315	0.46553	0.60941	0.51035
647	0.48848	0.46116	0.60448	0.50644
646	0.48372	0.45658	0.59966	0.50225
645	0.47866	0.4522	0.59445	0.49789
644	0.4737	0.44724	0.58943	0.49349
643	0.46833	0.44249	0.58401	0.48895
642	0.46364	0.43772	0.5787	0.48452
641	0.45857	0.43296	0.57337	0.48013
640	0.45383	0.42864	0.56819	0.47586
639	0.44952	0.42432	0.56314	0.47183
638	0.44525	0.42013	0.55836	0.46797
637	0.44182	0.41647	0.55414	0.46467
636	0.43878	0.41345	0.55012	0.46137
635	0.43615	0.4107	0.5468	0.45888
634	0.43408	0.40864	0.54404	0.45663
633	0.43216	0.40689	0.5418	0.45475
632	0.43153	0.40545	0.54012	0.45359
631	0.43073	0.40489	0.53903	0.45269
630	0.43056	0.40429	0.53856	0.45232
629	0.43081	0.4045	0.53861	0.45208
628	0.43141	0.40494	0.53889	0.45242
627	0.43222	0.40561	0.53986	0.45287
626	0.43299	0.40637	0.54081	0.45365
625	0.43408	0.4072	0.54233	0.4546
624	0.43475	0.40803	0.54358	0.4555
623	0.43576	0.40916	0.54504	0.45651
622	0.43668	0.40986	0.54636	0.45751
621	0.43721	0.41074	0.5476	0.45844
620	0.43822	0.41127	0.54876	0.4593
619	0.439	0.4123	0.54987	0.46036
618	0.44009	0.41286	0.55101	0.46127
617	0.44104	0.414	0.55211	0.46231
616	0.44268	0.41505	0.55359	0.46357
615	0.44439	0.41658	0.55505	0.46497
614	0.44631	0.41838	0.55699	0.46653
613	0.44883	0.42025	0.55915	0.46859
612	0.45149	0.42289	0.56176	0.47046
611	0.45496	0.42545	0.56456	0.4731
610	0.45814	0.42851	0.56795	0.47582
609	0.46206	0.43197	0.57151	0.47892
608	0.46603	0.43567	0.57561	0.4822
607	0.47039	0.43974	0.57977	0.48542
606	0.47484	0.44351	0.58426	0.48899
605	0.47904	0.44804	0.5888	0.49253
604	0.48344	0.4518	0.59337	0.49615
603	0.487	0.45582	0.59761	0.49937
602	0.49052	0.45925	0.6014	0.50227
601	0.49319	0.46201	0.6049	0.50475
600	0.4953	0.46466	0.60752	0.50683
599	0.49682	0.46629	0.60987	0.50864
598	0.49787	0.46773	0.61118	0.50971
597	0.4984	0.46828	0.6122	0.5106
596	0.49867	0.46877	0.61261	0.51117
595	0.49848	0.46891	0.6128	0.51143
594	0.49842	0.46882	0.61264	0.51154
593	0.49844	0.46909	0.6125	0.51152
592	0.49863	0.46903	0.61233	0.51162
591	0.49904	0.46966	0.61244	0.51198
590	0.49937	0.46962	0.61271	0.51244
589	0.50047	0.47069	0.61345	0.51294
588	0.50171	0.47195	0.61434	0.51376
587	0.50362	0.47338	0.61587	0.51491
586	0.50584	0.4754	0.61766	0.51607
585	0.50814	0.47716	0.61986	0.51794
584	0.51103	0.48023	0.6226	0.51973
583	0.51376	0.48264	0.62542	0.52188
582	0.51692	0.48573	0.62863	0.52395
581	0.51969	0.48839	0.63159	0.52621
580	0.5222	0.49055	0.63462	0.52828
579	0.52405	0.49304	0.63706	0.53
578	0.52529	0.49415	0.63929	0.53157
577	0.52617	0.49544	0.64082	0.5325
576	0.5261	0.49531	0.64159	0.53334
575	0.5255	0.49486	0.64188	0.53354
574	0.52432	0.49378	0.64145	0.53331
573	0.52278	0.49235	0.64042	0.53258
572	0.52134	0.49109	0.63933	0.53177
571	0.51926	0.48876	0.63799	0.53089
570	0.51803	0.4875	0.63654	0.5299
569	0.51668	0.48556	0.63548	0.52903
568	0.51525	0.48421	0.63428	0.52807
567	0.51467	0.48316	0.63368	0.5276
566	0.51375	0.48237	0.63314	0.52699
565	0.51359	0.48185	0.63277	0.52655
564	0.51326	0.48124	0.63239	0.52598
563	0.51289	0.48094	0.63215	0.5257
562	0.51257	0.48027	0.63158	0.52525
561	0.51173	0.47984	0.63076	0.52436
560	0.51116	0.47886	0.62967	0.52358
559	0.51001	0.47802	0.62806	0.52219
558	0.50923	0.47665	0.62622	0.52108
557	0.50771	0.47517	0.62399	0.51936
556	0.50591	0.47339	0.62151	0.51773
555	0.50467	0.47198	0.61885	0.51553
554	0.50272	0.46992	0.61623	0.51376
553	0.5014	0.46834	0.6134	0.51159
552	0.49932	0.46613	0.61088	0.50957
551	0.49765	0.46434	0.60801	0.50755
550	0.49571	0.46238	0.60572	0.50557
549	0.49403	0.46073	0.6032	0.50348
548	0.49266	0.45919	0.60105	0.50167
547	0.49096	0.45742	0.59892	0.49995
546	0.48968	0.45601	0.59702	0.49834
545	0.48848	0.45469	0.59542	0.49692
544	0.48773	0.4536	0.59395	0.49573
543	0.48684	0.45268	0.59283	0.4947
542	0.48615	0.4517	0.59177	0.49364
541	0.48612	0.45145	0.59123	0.49322
540	0.48595	0.45077	0.59082	0.49274
539	0.4865	0.45106	0.59089	0.49275
538	0.48705	0.45126	0.59115	0.49271
537	0.4881	0.45176	0.59159	0.49295
536	0.48963	0.45276	0.59254	0.49366
535	0.4909	0.45357	0.59384	0.49455
534	0.49341	0.45543	0.59541	0.49566
533	0.4955	0.45704	0.59733	0.49697
532	0.49836	0.45939	0.59949	0.49861
531	0.50124	0.46144	0.60219	0.50045
530	0.50446	0.46405	0.60486	0.50261
529	0.50822	0.46706	0.60809	0.50506
528	0.51161	0.46995	0.61128	0.50763
527	0.51597	0.47348	0.61493	0.51055
526	0.51993	0.47657	0.61879	0.51369
525	0.52446	0.48056	0.62254	0.51689
524	0.52924	0.48425	0.62687	0.5205
523	0.53375	0.48821	0.63093	0.52401
522	0.53902	0.49242	0.63547	0.52792
521	0.54376	0.49619	0.63971	0.53155
520	0.54931	0.50088	0.64429	0.53556
519	0.55472	0.50514	0.64884	0.53917
518	0.56032	0.50982	0.65362	0.54344
517	0.56611	0.51412	0.65831	0.5471
516	0.57166	0.51877	0.6628	0.55075
515	0.57729	0.5232	0.66703	0.55426
514	0.58264	0.52705	0.67131	0.55736
513	0.58797	0.53136	0.67488	0.56058
512	0.59254	0.5342	0.67837	0.56288
511	0.59702	0.53773	0.68078	0.56513
510	0.60063	0.53966	0.68257	0.56627
509	0.60341	0.54138	0.68325	0.56695
508	0.60569	0.54197	0.68292	0.567
507	0.60674	0.54139	0.68177	0.56622
506	0.60786	0.54086	0.67955	0.56484
505	0.60803	0.53882	0.67698	0.5629
504	0.60826	0.53715	0.67378	0.56074
503	0.60883	0.53482	0.67045	0.55829
502	0.60922	0.53254	0.66707	0.55574
501	0.61028	0.53085	0.66392	0.55359
500	0.61178	0.52873	0.66103	0.55125
499	0.61378	0.52775	0.65836	0.54943
498	0.61646	0.52655	0.65614	0.54752
497	0.61943	0.52588	0.65431	0.54615
496	0.62398	0.5254	0.65284	0.54512
495	0.62858	0.52568	0.65192	0.5443
494	0.63413	0.52622	0.65133	0.54416
493	0.64028	0.52696	0.65119	0.54368
492	0.64748	0.52861	0.65146	0.54401
491	0.65548	0.53004	0.65221	0.54453
490	0.66396	0.53213	0.65328	0.54537
489	0.67367	0.53445	0.65457	0.54649
488	0.68414	0.53728	0.65649	0.54782
487	0.69543	0.54051	0.65829	0.54928
486	0.70791	0.54355	0.66056	0.55084
485	0.72095	0.54733	0.66277	0.5527
484	0.73577	0.55086	0.66531	0.55472
483	0.7511	0.55512	0.66779	0.55666
482	0.76825	0.55913	0.67051	0.55895
481	0.78623	0.56358	0.67305	0.56094
480	0.80619	0.56827	0.67583	0.56315
479	0.8277	0.57274	0.67887	0.56573
478	0.85095	0.57801	0.68186	0.56805
477	0.87646	0.58295	0.68518	0.57112
476	0.90391	0.5885	0.68825	0.57354
475	0.93449	0.59417	0.69162	0.57656
474	0.96747	0.59971	0.69508	0.57956
473	1.0034	0.60572	0.69862	0.58279
472	1.0431	0.61152	0.70215	0.586
471	1.0862	0.61795	0.70594	0.5893
470	1.1336	0.62408	0.70971	0.59266
469	1.1852	0.63059	0.7139	0.59595
468	1.243	0.63744	0.71805	0.59959
467	1.3057	0.64465	0.72266	0.60325
466	1.3744	0.65204	0.72728	0.6068
465	1.4509	0.65941	0.73234	0.61035
464	1.5341	0.66728	0.73704	0.61374
463	1.6268	0.67506	0.74187	0.61692
462	1.7272	0.68291	0.74661	0.6201
461	1.8386	0.69075	0.75079	0.62315
460	1.961	0.6982	0.7547	0.62575
459	2.0953	0.70581	0.75817	0.62788
458	2.2406	0.71332	0.76128	0.63018
457	2.401	0.72106	0.76409	0.63195
456	2.5779	0.72952	0.76678	0.63407
455	2.7706	0.73792	0.76929	0.63567
454	2.9788	0.74705	0.77199	0.63749
453	3.2056	0.75701	0.77468	0.63939
452	3.4514	0.76798	0.7772	0.64109
451	3.7059	0.77905	0.77995	0.64299
450	3.972	0.79136	0.78285	0.64489
449	4.2103	0.80488	0.78541	0.64668
448	4.4444	0.81899	0.78832	0.64849
447	4.5638	0.83504	0.79103	0.65006
446	4.645	0.85211	0.79428	0.65184
445	4.6707	0.87052	0.79764	0.65352
444	4.6655	0.89147	0.80147	0.65578
443	4.8011	0.91448	0.80593	0.65773
442	4.6777	0.93998	0.81109	0.66049
441	4.7017	0.9686	0.81699	0.66348
440	4.7108	1.0007	0.82343	0.66685
439	4.7381	1.0356	0.83102	0.67097
438	4.7409	1.0753	0.83932	0.67504
437	4.781	1.1196	0.84859	0.67981
436	4.6958	1.169	0.85891	0.68511
435	4.7057	1.2231	0.87043	0.69076
434	4.6692	1.2835	0.88309	0.69704
433	4.6887	1.3523	0.89709	0.70346
432	4.7106	1.4289	0.91267	0.71076
431	4.7754	1.5136	0.93035	0.7184
430	4.6913	1.6095	0.94959	0.72677
429	4.6995	1.7157	0.97092	0.73517
428	4.7301	1.8346	0.99464	0.74416
427	4.7243	1.9667	1.0213	0.75414
426	4.6868	2.115	1.0511	0.76417
425	4.7453	2.2812	1.0841	0.77499
424	4.6982	2.4654	1.1215	0.78613
423	4.6744	2.6664	1.1636	0.79835
422	4.7073	2.8914	1.211	0.81093
421	4.6989	3.1354	1.2637	0.82406
420	4.791	3.3934	1.3237	0.83806
419	4.727	3.6669	1.3913	0.85233
418	4.6967	3.938	1.4671	0.8674
417	4.6709	4.172	1.5524	0.88269
416	4.7231	4.3237	1.6485	0.89767
415	4.756	4.4002	1.7583	0.91302
414	4.6866	4.4853	1.8829	0.9285
413	4.6933	4.4409	2.0222	0.94365
412	4.6829	4.4114	2.185	0.95917
411	4.749	4.3972	2.3686	0.97521
410	4.6457	4.4088	2.5837	0.99177
409	4.694	4.363	2.8166	1.009
408	4.6867	4.3366	3.0635	1.0273
407	4.7665	4.3414	3.3323	1.0469
406	4.6944	4.3053	3.4721	1.0684
405	4.6534	4.3006	3.5435	1.0906
404	4.7148	4.2528	3.6235	1.1155
403	4.6879	4.2719	3.6264	1.1416
402	4.6646	4.2522	3.6016	1.1699
401	4.7237	4.2373	3.5898	1.2004
400	4.6689	4.2489	3.6074	1.2328
399	4.6279	4.1996	3.5668	1.2681
398	4.7245	4.2114	3.5679	1.3053
397	4.6946	4.2148	3.5822	1.345
396	4.6479	4.19	3.5366	1.3868
395	4.7015	4.1708	3.5329	1.4318
394	4.747	4.1967	3.5838	1.4786
393	4.6861	4.159	3.5508	1.5276
392	4.704	4.1565	3.4723	1.5789
391	4.7291	4.1641	3.5086	1.6325
390	4.7094	4.1681	3.5503	1.6874
389	4.6618	4.1522	3.4918	1.7456
388	4.6426	4.1387	3.4949	1.8055
387	4.7101	4.1582	3.4806	1.8665
386	4.6462	4.1733	3.5308	1.9286
385	4.6595	4.1268	3.4954	1.9923
384	4.6681	4.1424	3.4817	2.0573
383	4.6866	4.144	3.5011	2.1227
382	4.7168	4.1375	3.5296	2.1877
381	4.7089	4.1438	3.4806	2.2532
380	4.6293	4.1213	3.4643	2.3176
379	4.651	4.1183	3.4806	2.3798
378	4.6232	4.1171	3.4828	2.4411
377	4.7479	4.1229	3.5694	2.5019
376	4.6676	4.1409	3.4804	2.5617
375	4.6373	4.1363	3.4676	2.6206
374	4.6915	4.1154	3.5128	2.6801
373	4.6702	4.1246	3.5152	2.7412
372	4.7636	4.112	3.4699	2.8038
371	4.6717	4.1459	3.4698	2.8667
370	4.692	4.125	3.4721	2.9314
369	4.6239	4.1136	3.5339	2.9978
368	4.7171	4.1135	3.5026	3.0629
367	4.6793	4.1396	3.4757	3.1297
366	4.6724	4.1104	3.5103	3.1965
365	4.7081	4.1148	3.4988	3.2603
364	4.6781	4.1107	3.4949	3.3239
363	4.6673	4.1273	3.5116	3.3862
362	4.7064	4.1145	3.4905	3.449
361	4.6585	4.1064	3.5457	3.5061
360	4.7325	4.1126	3.4898	3.5609
359	4.6721	4.139	3.4557	3.6158
358	4.6978	4.1195	3.5319	3.6686
357	4.6614	4.1159	3.4746	3.7139
356	4.7142	4.1119	3.4852	3.7627
355	4.6715	4.1441	3.572	3.8
354	4.6797	4.1175	3.4966	3.8393
353	4.7215	4.0941	3.4835	3.8736
352	4.6597	4.1307	3.5504	3.9043
351	4.6536	4.1019	3.4945	3.9321
350	4.7333	4.1037	3.4937	3.9549
349	10	4.3344	7.5	4.0097
348	4.765	4.1498	3.615	3.9918
347	4.7266	4.1236	3.5511	4.0176
346	4.7507	4.1378	3.4065	4.026
345	4.723	4.1346	3.534	4.008
344	4.6956	4.1471	3.5445	4.0255
343	4.7316	4.1421	3.3868	4.029
342	4.6987	4.138	3.4339	4.0251
341	4.7178	4.1574	3.3017	4.0295
340	4.7409	4.1574	3.4502	3.9965
339	4.7757	4.1626	3.4928	4.0038
338	4.6829	4.1355	3.4918	3.9774
337	4.6909	4.1572	3.4121	3.9677
336	4.7507	4.1539	3.5645	3.9693
335	4.7235	4.1641	3.5679	3.9428
334	4.7477	4.16	3.4747	3.9376
333	4.7744	4.1878	3.3922	3.8922
332	4.7601	4.1559	3.381	3.8905
331	4.6621	4.1645	3.5154	3.8616
330	4.7404	4.1788	3.3979	3.8306
329	4.7285	4.172	3.508	3.8015
328	4.73	4.1588	3.4837	3.7794
327	4.6749	4.1628	3.3563	3.7484
326	4.7198	4.1991	3.4582	3.7272
325	4.7456	4.1958	3.4872	3.6874
324	4.7874	4.1574	3.4331	3.6634
323	4.6842	4.1679	3.4584	3.6473
322	4.7699	4.2053	3.3642	3.6196
321	4.772	4.2047	3.3368	3.5946
320	4.7564	4.2168	3.4854	3.581
319	4.7401	4.1728	3.4937	3.5736
318	4.6808	4.2092	3.423	3.5771
317	4.8156	4.2363	3.5129	3.5848
316	4.7652	4.2146	3.3729	3.6037
315	4.7741	4.1915	3.4201	3.6405
314	4.7051	4.2326	3.4408	3.6679
313	4.7544	4.2172	3.4483	3.6663
312	4.7661	4.2183	3.4872	3.652
311	4.806	4.2066	3.4724	3.6294
310	4.6889	4.2302	3.4059	3.6085
309	4.7738	4.2287	3.4949	3.5864
308	4.768	4.2508	3.4217	3.5693
307	4.7461	4.206	3.4891	3.5719
306	4.7304	4.2262	3.4674	3.5424
305	4.7199	4.2421	3.3746	3.5457
304	4.7943	4.2666	3.4845	3.5459
303	4.7845	4.2392	3.4738	3.555
302	4.7475	4.2371	3.4913	3.5629
301	4.6782	4.2513	3.4953	3.5653
300	4.7878	4.2704	3.4589	3.58
299	4.8068	4.2692	3.4229	3.5649
298	4.7817	4.2582	3.3305	3.5737
297	4.7056	4.2728	3.441	3.5732
296	4.7468	4.2668	3.4576	3.5804
295	4.8033	4.2761	3.4502	3.6005
294	4.7555	4.2565	3.4377	3.6213
293	4.735	4.2742	3.5187	3.6468
292	4.8333	4.2704	3.4876	3.6871
291	4.7311	4.2562	3.4238	3.7114
290	4.7496	4.275	3.4914	3.7387
289	4.7495	4.2852	3.4659	3.755
288	4.7676	4.2632	3.5392	3.7582
287	4.7295	4.2923	3.4505	3.7684
286	4.7281	4.2915	3.5534	3.7523
285	4.7593	4.269	3.4555	3.7509
284	4.7124	4.2993	3.4854	3.7391
283	4.7454	4.3035	3.4982	3.716
282	4.785	4.305	3.5594	3.7128
281	4.6913	4.2814	3.5282	3.6942
280	4.7189	4.2856	3.449	3.6826
279	4.7229	4.3166	3.4661	3.6741
278	4.7393	4.272	3.5181	3.6555
277	4.6431	4.2725	3.5567	3.6271
276	4.7117	4.2906	3.5189	3.6194
275	4.6968	4.2863	3.5376	3.5976
274	4.6716	4.2634	3.5092	3.5623
273	4.6364	4.2663	3.4781	3.5368
272	4.6774	4.2618	3.6059	3.5091
271	4.6746	4.2591	3.5568	3.4673
270	4.6757	4.2381	3.5606	3.4327
269	4.6261	4.2439	3.6473	3.396
268	4.6835	4.2505	3.5244	3.3518
267	4.6881	4.251	3.5076	3.3085
266	4.6999	4.2199	3.5782	3.2651
265	4.6837	4.2397	3.5015	3.2229
264	4.711	4.2468	3.481	3.1855
263	4.7567	4.2505	3.5792	3.1474
262	4.7384	4.2428	3.5746	3.1145
261	4.7262	4.2191	3.5838	3.0806
260	4.6943	4.2456	3.5725	3.0549
259	4.7345	4.2702	3.5394	3.031
258	4.741	4.2596	3.5672	3.0117
257	4.7529	4.2813	3.574	3.001
256	4.7635	4.2939	3.5683	2.994
255	4.6878	4.2569	3.5547	3.0056
254	4.7615	4.2667	3.571	3.0158
253	4.7531	4.2615	3.5942	3.0389
252	4.7385	4.2611	3.5733	3.0642
251	4.7944	4.2765	3.5588	3.0887
250	4.7541	4.2554	3.439	3.1149
249	4.8418	4.2645	3.5603	3.1401
248	4.7907	4.2777	3.5652	3.1662
247	4.813	4.2767	3.6066	3.1925
246	4.8488	4.2599	3.5986	3.2248
245	4.7392	4.2537	3.4836	3.2628
244	4.8222	4.2751	3.5478	3.3122
243	4.822	4.2614	3.5494	3.3637
242	4.8392	4.2467	3.6621	3.4332
241	4.8501	4.2614	3.5634	3.5127
240	4.8244	4.2759	3.5427	3.6085
239	4.8257	4.2565	3.5055	3.7074
238	4.792	4.2545	3.4707	3.8189
237	4.8717	4.259	3.555	3.9151
236	4.818	4.2528	3.6495	4.0355
235	4.842	4.2404	3.5302	4.1343
234	4.7993	4.2163	3.5517	4.2626
233	4.815	4.2255	3.608	4.3845
232	4.7709	4.2266	3.5576	4.4805
231	4.7581	4.208	3.5836	4.6445
230	4.8924	4.2245	3.4959	4.7455
229	4.7819	4.2268	3.629	4.8465
228	4.8209	4.2056	3.5476	4.9735
227	4.7847	4.2008	3.6133	5.0937
226	4.8041	4.1959	3.6487	5.1757
225	4.8053	4.2038	3.4785	5.3131
224	4.7825	4.1955	3.6617	5.3961
223	4.8095	4.1731	3.5226	5.4907
222	4.7449	4.205	3.5335	5.6007
221	4.779	4.1833	3.4757	5.6935
220	4.7608	4.2025	3.6842	5.7951
219	4.759	4.1694	3.5195	5.8261
218	4.811	4.1941	3.5723	5.8259
217	4.7407	4.1797	3.6204	5.9469
216	4.8253	4.1893	3.4771	5.9885
215	4.7988	4.1867	3.6252	5.9635
214	4.7814	4.1494	3.5876	5.9793
213	4.8396	4.1842	3.878	5.999
212	4.8101	4.1788	3.7388	5.9552
211	4.8099	4.1787	3.6765	5.9817
210	4.8409	4.1706	3.595	6.0356
209	4.8234	4.1802	3.5589	6.0674
208	4.8333	4.1612	3.7184	5.9231
207	4.7541	4.1575	3.7609	5.9653
206	4.8577	4.1617	3.9895	5.9414
205	4.7986	4.165	3.6832	5.8808
204	4.8014	4.1539	3.6978	5.8421
203	4.83	4.1563	3.6911	5.7471
202	4.8923	4.1513	7.5	5.825
201	4.9125	4.1459	3.8767	5.7687
200	4.7948	4.144	3.4478	5.8491

## Sheet: Supplementary Figure 2
Supp. Fig. S2b			Supp. Fig. S2c				Supp. Fig. S2d
Wavelength (nm)	Absorbance		Analytes	% Fluorescence intensity	Standard Deviation			Excitation wavelengths
1400	3.6333		DMSO	-2.397	0.69237		Time (min)	600nm	700nm	750nm
1399	3.6333		IAA	-17.625	5.19		0.33333	0.99064		0.99799
1398	0.47167		NAA	-4.156	0.71467		0.66667	0.99574	1.0006	0.99579
1397	0.17609		MeJA	-2.071	0.2419		1	0.99324	1.0006	0.99808
1396	0.38192		JA	-1.421	0.294		1.3333	0.99064	1.0015	0.99895
1395	0.099034		GA	-2.795	0.15386		1.6667	0.99574	0.99972	0.99869
1394	0.15269		ABA	-3.644	0.85072		2	0.99324	1.0011	1.0057
1393	0.44471		SA	-6.523	2.0357		2.3333	0.99064	1.0014	1.0048
1392	3.6333		Zeatin	-2.193	0.60974		2.6667	0.99574	1.0049	1.0022
1391	0.43865		TDZ	-3.896	3.9174		3	0.99324	1.0086	1.0068
1390	0.29908		BAP	-2.01	0.2662		3.3333	0.99189	1.0101	1.006
1389	0.85448		2,4-D	-0.87	0.23138		3.6667	1.0019	1.0137	1.0008
1388	3.6333		H2O2	-1	0.51301		4	1.0044	1.0145	1.0053
1387	0.50249						4.3333	1.0044	1.0198	1.0057
1386	0.31518						4.6667	1.0085	1.0212	1.0045
1385	0.30427						5	0.59085	1.0342	1.0067
1384	0.2992						5.3333	0.8138	0.8816	0.98264
1383	0.29978						5.6667	0.81803	0.88304	0.97935
1382	0.33866						6	0.81972	0.88584	0.98165
1381	0.31719						6.3333	0.81922	0.88871	0.98823
1380	0.31173						6.6667	0.81711	0.89028	0.99149
1379	0.33199						7	0.81785	0.89113	0.99346
1378	0.30344						7.3333	0.81537	0.89032	0.99037
1377	0.32038						7.6667	0.81332	0.89007	0.99078
1376	0.32786						8	0.80685	0.88945	0.99146
1375	0.32218						8.3333	0.80135	0.89068	0.99581
1374	0.32925						8.6667	0.79098	0.89285	0.99757
1373	0.32362						9	0.7801	0.89673	0.9977
1372	0.32249						9.3333	0.76811	0.90127	0.99848
1371	0.326						9.6667	0.75713	0.90499	0.99904
1370	0.32373						10	0.74559	0.90839	1.0014
1369	0.32215						10.333	0.73468	0.91	0.99804
1368	0.32092						10.667	0.71983	0.91172	0.99963
1367	0.3216						11	0.70512	0.91192	0.99806
1366	0.32213						11.333	0.68752	0.91273	1.001
1365	0.32562						11.667	0.67364	0.91272	0.99927
1364	0.32333						12	0.65934	0.9136	1.0002
1363	0.32344						12.333	0.64621	0.91476	0.9999
1362	0.32384						12.667	0.63284	0.91718	0.99887
1361	0.32279						13	0.61916	0.9196	0.99782
1360	0.32406						13.333	0.60604	0.92159	0.99853
1359	0.32203						13.667	0.59261	0.92266	0.99955
1358	0.3221						14	0.58035	0.92292	1.0011
1357	0.32369						14.333	0.56802	0.92338	1.0019
1356	0.32167						14.667	0.55677	0.92449	1.0038
1355	0.32146						15	0.54518	0.92646	1.0034
1354	0.32335						15.333	0.5341	0.92831	1.0029
1353	0.32171						15.667	0.52282	0.92885	1.0013
1352	0.32388						16	0.5124	0.92894	1.0016
1351	0.32308						16.333	0.50202	0.92865	1.001
1350	0.32342						16.667	0.4922	0.9296	1.0003
1349	0.3226						17	0.48268	0.9308	0.99956
1348	0.32385						17.333	0.47376	0.93297	0.99956
1347	0.32286						17.667	0.46447	0.93455	1.001
1346	0.32252						18	0.45566	0.93621	1.001
1345	0.32312						18.333	0.44716	0.93619	1.0016
1344	0.32261						18.667	0.44016	0.93637	1.0013
1343	0.32302						19	0.43289	0.9362	1.0023
1342	0.32325						19.333	0.42631	0.93707	1.0013
1341	0.3232						19.667	0.41952	0.93721	1.003
1340	0.32353						20	0.41384	0.93669	1.0035
1339	0.32349						20.333	0.40744	0.93577	1.0059
1338	0.32375						20.667	0.40121	0.93507	1.0049
1337	0.32326						21	0.3948	0.93479	1.0049
1336	0.32354						21.333	0.38938	0.93393	1.0035
1335	0.32308						21.667	0.38418	0.93333	1.0008
1334	0.32359						22	0.37874	0.93246	0.99809
1333	0.32375						22.333	0.37315	0.93278	0.99687
1332	0.32355						22.667	0.36825	0.9329	0.99757
1331	0.32385						23	0.3642	0.93418	0.99881
1330	0.32341						23.333	0.35974	0.93504	0.99926
1329	0.32392						23.667	0.35538	0.93632	1.0002
1328	0.32357						24	0.35032	0.93632	0.99984
1327	0.32407						24.333	0.34625	0.9365	0.99898
1326	0.3241						24.667	0.34217	0.93664	0.99924
1325	0.32386						25	0.33871	0.93823	0.99975
1324	0.32425						25.333	0.33522	0.93972	1.0009
1323	0.32371						25.667	0.33143	0.94131	0.99991
1322	0.3241						26	0.32813	0.94197	1.0002
1321	0.32397						26.333	0.32504	0.94191	0.99921
1320	0.32392						26.667	0.32243	0.94126	0.99993
1319	0.32385						27	0.3192	0.94024	1.0002
1318	0.32424						27.333	0.31589	0.93981	1.0001
1317	0.32419						27.667	0.31291	0.93963	1.0002
1316	0.3243						28	0.31019	0.94013	0.99896
1315	0.32433						28.333	0.30732	0.94116	0.99919
1314	0.32415						28.667	0.30429	0.94233	0.99893
1313	0.32452						29	0.30117	0.94311	0.99892
1312	0.32426						29.333	0.29874	0.94326	0.9991
1311	0.32445						29.667	0.29665	0.9432	0.99909
1310	0.32439						30	0.29453	0.94313	0.99981
1309	0.32464						30.333	0.29202	0.94314	1.0001
1308	0.32446						30.667	0.28882	0.94296	0.99931
1307	0.32488						31	0.28598	0.94247	0.99886
1306	0.32504						31.333	0.28328	0.94166	0.99864
1305	0.32477						31.667	0.28127	0.94107	1.0002
1304	0.32496						32	0.27884	0.94094	1.0001
1303	0.32494						32.333	0.27665	0.94066	0.99991
1302	0.32503						32.667	0.27396	0.94033	1.0016
1301	0.32514						33	0.27186	0.93966	1.0022
1300	0.32515						33.333	0.26948	0.93943	1.0027
1299	0.32519						33.667	0.2673	0.93926	1.0013
1298	0.32508						34	0.26524	0.9393	1.0014
1297	0.32526						34.333	0.26317	0.93968	1.0005
1296	0.32527						34.667	0.26115	0.93999	0.99838
1295	0.32535						35	0.25919	0.94057	0.99711
1294	0.32538						35.333	0.25749	0.9407	0.99824
1293	0.32538						35.667	0.25596	0.94126	0.99935
1292	0.3256						36	0.254	0.94168	0.99966
1291	0.32549						36.333	0.25231	0.94211	0.99844
1290	0.32556						36.667	0.25037	0.94191	0.99771
1289	0.32573						37	0.24887	0.94122	0.99739
1288	0.32592						37.333	0.24675	0.94109	0.99831
1287	0.3259						37.667	0.24538	0.94167	0.99882
1286	0.32582						38	0.2438	0.94304	1.0003
1285	0.32596						38.333	0.24221	0.94362	0.99993
1284	0.32598						38.667	0.2404	0.94327	0.99909
1283	0.32621						39	0.23925	0.94173	0.99761
1282	0.32607						39.333	0.23772	0.94029	0.99707
1281	0.32624						39.667	0.23639	0.93959	0.9979
1280	0.32625						40	0.23441	0.94062	0.9992
1279	0.32652						40.333	0.2335	0.94241	1.001
1278	0.32645						40.667	0.23183	0.94404	1.0007
1277	0.32659						41	0.23078	0.9446	0.99968
1276	0.32676						41.333	0.22902	0.94449	0.99779
1275	0.32655						41.667	0.22787	0.94418	0.99764
1274	0.32678						42	0.22632	0.94414	0.99934
1273	0.32676						42.333	0.22547	0.9445	1.0006
1272	0.32692						42.667	0.22451	0.94507	1.0015
1271	0.32702						43	0.22328	0.94551	1.001
1270	0.32711						43.333	0.22253	0.94628	1.0029
1269	0.32705						43.667	0.22144	0.94709	1.0031
1268	0.32724						44	0.22044	0.94849	1.0042
1267	0.32705						44.333	0.2191	0.94893	1.0039
1266	0.3272						44.667	0.21811	0.94918	1.0038
1265	0.32723						45	0.21756	0.94865	1.0023
1264	0.32742						45.333	0.21582	0.94832	1.0002
1263	0.32755						45.667	0.21477	0.94784	1.0003
1262	0.32754						46	0.21386	0.94732	0.9998
1261	0.32751						46.333	0.21359	0.94705	1.0002
1260	0.32768						46.667	0.21235	0.94668	1.0018
1259	0.32758						47	0.21081	0.94682	1.0021
1258	0.32781						47.333	0.21009	0.94658	1.0013
1257	0.32789						47.667	0.20954	0.94692	0.99882
1256	0.32781						48	0.20885	0.94665	0.99907
1255	0.32804						48.333	0.20805	0.94674	0.99903
1254	0.32805						48.667	0.20717	0.94617	0.99966
1253	0.3281						49	0.20647	0.94574	0.99855
1252	0.32826						49.333	0.20487	0.94515	0.99839
1251	0.32818						49.667	0.20401	0.94463	0.99776
1250	0.3283						50	0.20283	0.94428	0.99843
1249	0.32857						50.333	0.20319	0.94397	0.99886
1248	0.32852						50.667	0.20274	0.94464	0.99999
1247	0.32873
1246	0.32881
1245	0.32892
1244	0.32905
1243	0.32911
1242	0.32954
1241	0.32932
1240	0.3296
1239	0.32965
1238	0.32984
1237	0.33007
1236	0.3301
1235	0.3305
1234	0.33046
1233	0.33109
1232	0.33091
1231	0.33138
1230	0.33136
1229	0.33167
1228	0.33202
1227	0.3321
1226	0.33258
1225	0.33251
1224	0.33321
1223	0.33327
1222	0.3336
1221	0.33401
1220	0.33428
1219	0.33466
1218	0.33501
1217	0.33543
1216	0.33555
1215	0.33627
1214	0.33637
1213	0.33682
1212	0.33728
1211	0.33756
1210	0.33826
1209	0.33859
1208	0.33907
1207	0.33943
1206	0.33999
1205	0.34056
1204	0.34111
1203	0.34164
1202	0.34202
1201	0.34276
1200	0.34318
1199	0.34393
1198	0.34478
1197	0.34537
1196	0.34579
1195	0.34642
1194	0.34721
1193	0.34789
1192	0.34876
1191	0.34919
1190	0.35009
1189	0.3507
1188	0.35115
1187	0.3523
1186	0.35294
1185	0.35345
1184	0.35438
1183	0.35494
1182	0.35573
1181	0.35654
1180	0.35721
1179	0.35778
1178	0.35864
1177	0.35934
1176	0.35997
1175	0.36087
1174	0.36148
1173	0.36205
1172	0.36292
1171	0.36369
1170	0.36428
1169	0.36509
1168	0.36564
1167	0.36653
1166	0.36735
1165	0.36798
1164	0.36873
1163	0.36948
1162	0.37026
1161	0.37095
1160	0.37187
1159	0.37249
1158	0.37321
1157	0.37394
1156	0.37469
1155	0.37525
1154	0.37609
1153	0.37668
1152	0.37734
1151	0.37801
1150	0.37821
1149	0.37875
1148	0.37904
1147	0.37958
1146	0.37957
1145	0.37985
1144	0.38004
1143	0.38017
1142	0.38053
1141	0.38031
1140	0.38034
1139	0.38027
1138	0.38036
1137	0.38013
1136	0.38002
1135	0.38003
1134	0.37979
1133	0.37989
1132	0.37937
1131	0.37974
1130	0.37924
1129	0.37916
1128	0.37863
1127	0.37824
1126	0.37791
1125	0.37759
1124	0.37713
1123	0.37637
1122	0.37585
1121	0.37533
1120	0.37493
1119	0.37407
1118	0.3732
1117	0.37278
1116	0.37213
1115	0.37145
1114	0.37077
1113	0.37028
1112	0.36969
1111	0.36937
1110	0.36879
1109	0.36852
1108	0.36823
1107	0.36772
1106	0.36768
1105	0.36723
1104	0.3673
1103	0.36719
1102	0.36731
1101	0.36738
1100	0.36732
1099	0.36778
1098	0.36768
1097	0.36814
1096	0.36834
1095	0.36902
1094	0.36924
1093	0.36962
1092	0.37015
1091	0.37056
1090	0.37137
1089	0.37179
1088	0.37262
1087	0.37326
1086	0.37409
1085	0.37462
1084	0.37551
1083	0.3766
1082	0.37702
1081	0.37822
1080	0.37922
1079	0.38058
1078	0.38123
1077	0.38225
1076	0.38335
1075	0.38443
1074	0.38565
1073	0.38681
1072	0.38808
1071	0.38934
1070	0.39047
1069	0.39187
1068	0.3931
1067	0.39459
1066	0.3961
1065	0.39735
1064	0.39916
1063	0.4005
1062	0.4024
1061	0.40434
1060	0.40593
1059	0.40805
1058	0.40998
1057	0.41213
1056	0.41439
1055	0.41662
1054	0.41905
1053	0.42156
1052	0.42413
1051	0.42715
1050	0.42977
1049	0.43294
1048	0.43588
1047	0.43891
1046	0.44249
1045	0.44554
1044	0.44842
1043	0.45221
1042	0.45523
1041	0.45877
1040	0.46215
1039	0.4651
1038	0.46849
1037	0.47137
1036	0.47498
1035	0.4776
1034	0.48069
1033	0.48391
1032	0.48686
1031	0.48988
1030	0.49292
1029	0.49608
1028	0.49927
1027	0.50256
1026	0.50609
1025	0.50927
1024	0.51357
1023	0.51737
1022	0.52103
1021	0.52533
1020	0.52943
1019	0.53434
1018	0.53878
1017	0.54415
1016	0.54923
1015	0.55416
1014	0.55953
1013	0.56485
1012	0.57003
1011	0.5759
1010	0.58172
1009	0.58666
1008	0.5918
1007	0.59766
1006	0.60301
1005	0.60789
1004	0.61391
1003	0.61863
1002	0.62393
1001	0.62952
1000	0.63442
999	0.64005
998	0.64518
997	0.64918
996	0.65456
995	0.65937
994	0.66295
993	0.66828
992	0.67096
991	0.67295
990	0.67615
989	0.67678
988	0.67673
987	0.67617
986	0.67435
985	0.67212
984	0.66806
983	0.66241
982	0.65719
981	0.6507
980	0.64387
979	0.63739
978	0.62888
977	0.62133
976	0.61423
975	0.60608
974	0.59826
973	0.59085
972	0.58338
971	0.57602
970	0.56957
969	0.56269
968	0.55606
967	0.54963
966	0.54347
965	0.53673
964	0.53101
963	0.52422
962	0.51872
961	0.51282
960	0.50683
959	0.50099
958	0.49582
957	0.49019
956	0.48462
955	0.48031
954	0.47543
953	0.47059
952	0.46683
951	0.46281
950	0.45938
949	0.45584
948	0.45316
947	0.45021
946	0.44811
945	0.44606
944	0.44378
943	0.44254
942	0.44093
941	0.43985
940	0.43905
939	0.43804
938	0.43765
937	0.43709
936	0.4369
935	0.43644
934	0.43641
933	0.43661
932	0.43679
931	0.4373
930	0.43769
929	0.43795
928	0.43874
927	0.43919
926	0.43934
925	0.43986
924	0.43995
923	0.43983
922	0.43973
921	0.43948
920	0.43906
919	0.43875
918	0.43782
917	0.43731
916	0.43674
915	0.43582
914	0.4355
913	0.43486
912	0.43416
911	0.43396
910	0.43327
909	0.43349
908	0.43302
907	0.43328
906	0.43369
905	0.4341
904	0.43431
903	0.43546
902	0.43614
901	0.43712
900	0.43832
899	0.43918
898	0.44125
897	0.4431
896	0.44512
895	0.44694
894	0.44871
893	0.4515
892	0.45285
891	0.45575
890	0.45814
889	0.46033
888	0.4632
887	0.4652
886	0.46669
885	0.4688
884	0.47007
883	0.47131
882	0.4724
881	0.4733
880	0.47241
879	0.47211
878	0.47059
877	0.47017
876	0.46713
875	0.46524
874	0.46271
873	0.46005
872	0.45902
871	0.45505
870	0.45183
869	0.44922
868	0.44555
867	0.4442
866	0.44269
865	0.43987
864	0.43784
863	0.43739
862	0.43365
861	0.43285
860	0.43131
859	0.42981
858	0.42923
857	0.42868
856	0.42857
855	0.42642
854	0.4265
853	0.42665
852	0.42454
851	0.42452
850	0.42394
849	0.42458
848	0.42429
847	0.42358
846	0.42384
845	0.42275
844	0.42232
843	0.42306
842	0.42133
841	0.42189
840	0.42233
839	0.42121
838	0.42104
837	0.41936
836	0.41941
835	0.41899
834	0.41747
833	0.41743
832	0.41652
831	0.41522
830	0.41449
829	0.41347
828	0.41294
827	0.41176
826	0.41126
825	0.41014
824	0.41026
823	0.40766
822	0.40632
821	0.40453
820	0.40543
819	0.40419
818	0.40391
817	0.40323
816	0.40268
815	0.40075
814	0.40104
813	0.39999
812	0.39968
811	0.39764
810	0.39823
809	0.39578
808	0.39547
807	0.39551
806	0.39587
805	0.39511
804	0.39588
803	0.39444
802	0.39347
801	0.39312
800	0.39376
799	0.39012
798	0.39007
797	0.38955
796	0.38959
795	0.38909
794	0.38918
793	0.38866
792	0.38883
791	0.38855
790	0.38873
789	0.38856
788	0.3887
787	0.38852
786	0.38835
785	0.38882
784	0.38864
783	0.38887
782	0.3889
781	0.38891
780	0.3891
779	0.3891
778	0.38943
777	0.38893
776	0.3895
775	0.38913
774	0.38958
773	0.38927
772	0.3892
771	0.38931
770	0.38913
769	0.38941
768	0.38923
767	0.38905
766	0.38912
765	0.389
764	0.38928
763	0.38882
762	0.38905
761	0.38891
760	0.38908
759	0.38908
758	0.38901
757	0.389
756	0.38894
755	0.38926
754	0.38927
753	0.3893
752	0.38934
751	0.3895
750	0.38944
749	0.38946
748	0.38975
747	0.38939
746	0.38973
745	0.38975
744	0.38982
743	0.38975
742	0.38978
741	0.38981
740	0.38984
739	0.3901
738	0.38983
737	0.38994
736	0.38984
735	0.39013
734	0.39008
733	0.39014
732	0.39015
731	0.39011
730	0.39042
729	0.39026
728	0.39061
727	0.39045
726	0.39065
725	0.39093
724	0.39105
723	0.3914
722	0.39132
721	0.39195
720	0.39186
719	0.39283
718	0.39269
717	0.3934
716	0.39359
715	0.39409
714	0.39495
713	0.39521
712	0.39603
711	0.39633
710	0.39724
709	0.39789
708	0.39849
707	0.39929
706	0.39956
705	0.40073
704	0.40093
703	0.40193
702	0.40205
701	0.40261
700	0.40313
699	0.40357
698	0.40406
697	0.40409
696	0.40474
695	0.4049
694	0.40566
693	0.40608
692	0.40666
691	0.40726
690	0.40791
689	0.40909
688	0.40978
687	0.41116
686	0.41195
685	0.41336
684	0.41462
683	0.41587
682	0.41736
681	0.41834
680	0.42
679	0.42124
678	0.42264
677	0.42375
676	0.42466
675	0.42571
674	0.42622
673	0.42693
672	0.42708
671	0.42703
670	0.42683
669	0.42655
668	0.42612
667	0.42545
666	0.42518
665	0.42434
664	0.42417
663	0.42347
662	0.42339
661	0.42298
660	0.42288
659	0.42271
658	0.42255
657	0.42257
656	0.42219
655	0.42206
654	0.42169
653	0.42147
652	0.42103
651	0.42037
650	0.41982
649	0.41899
648	0.4184
647	0.41748
646	0.41672
645	0.41593
644	0.41511
643	0.41438
642	0.41371
641	0.41299
640	0.41241
639	0.41173
638	0.41146
637	0.41086
636	0.41069
635	0.41045
634	0.41035
633	0.41059
632	0.41025
631	0.41066
630	0.41074
629	0.41119
628	0.41179
627	0.41195
626	0.41283
625	0.41333
624	0.41432
623	0.41492
622	0.41611
621	0.41692
620	0.41806
619	0.41947
618	0.42049
617	0.42213
616	0.42342
615	0.425
614	0.42674
613	0.42846
612	0.43029
611	0.43186
610	0.43435
609	0.43631
608	0.43881
607	0.44087
606	0.44375
605	0.44596
604	0.44904
603	0.45194
602	0.45485
601	0.45808
600	0.46093
599	0.46439
598	0.46731
597	0.47068
596	0.47346
595	0.47658
594	0.47965
593	0.4821
592	0.48501
591	0.487
590	0.4893
589	0.49111
588	0.49312
587	0.49465
586	0.49596
585	0.49742
584	0.49854
583	0.50026
582	0.50153
581	0.50296
580	0.50461
579	0.50591
578	0.50762
577	0.50852
576	0.50957
575	0.50962
574	0.50933
573	0.50824
572	0.50633
571	0.50369
570	0.5002
569	0.49635
568	0.49219
567	0.48759
566	0.48319
565	0.47857
564	0.47429
563	0.47006
562	0.4666
561	0.4627
560	0.45949
559	0.45638
558	0.45339
557	0.45089
556	0.44855
555	0.44618
554	0.44406
553	0.44233
552	0.44051
551	0.43923
550	0.43765
549	0.43675
548	0.43565
547	0.43467
546	0.43437
545	0.43364
544	0.43319
543	0.43288
542	0.43285
541	0.43253
540	0.43273
539	0.43265
538	0.43264
537	0.43332
536	0.43318
535	0.43407
534	0.43436
533	0.43512
532	0.43584
531	0.43651
530	0.43768
529	0.43838
528	0.43953
527	0.44036
526	0.44185
525	0.44272
524	0.44389
523	0.445
522	0.44581
521	0.4474
520	0.44797
519	0.4492
518	0.44996
517	0.45076
516	0.45131
515	0.4518
514	0.45198
513	0.4517
512	0.45173
511	0.45088
510	0.45049
509	0.44952
508	0.4483
507	0.4473
506	0.44614
505	0.44523
504	0.44391
503	0.44323
502	0.44206
501	0.44157
500	0.44071
499	0.44009
498	0.43973
497	0.43891
496	0.43894
495	0.43809
494	0.43807
493	0.43765
492	0.43741
491	0.43718
490	0.43685
489	0.43702
488	0.4368
487	0.43711
486	0.43713
485	0.43769
484	0.43835
483	0.43902
482	0.44026
481	0.44137
480	0.44301
479	0.44467
478	0.44679
477	0.44868
476	0.45099
475	0.45357
474	0.456
473	0.45858
472	0.46064
471	0.46267
470	0.46455
469	0.46592
468	0.46669
467	0.4669
466	0.46709
465	0.46663
464	0.46605
463	0.46498
462	0.46374
461	0.46264
460	0.46127
459	0.46004
458	0.4587
457	0.45718
456	0.45601
455	0.4546
454	0.45368
453	0.45228
452	0.45122
451	0.45062
450	0.44962
449	0.44896
448	0.44829
447	0.44787
446	0.44756
445	0.44733
444	0.44724
443	0.44708
442	0.44727
441	0.44725
440	0.44778
439	0.44805
438	0.44836
437	0.44887
436	0.44924
435	0.45013
434	0.4503
433	0.45106
432	0.45183
431	0.45249
430	0.4536
429	0.45447
428	0.45546
427	0.45672
426	0.45797
425	0.45931
424	0.46093
423	0.46237
422	0.46419
421	0.46587
420	0.46781
419	0.46982
418	0.47144
417	0.47297
416	0.47474
415	0.47602
414	0.47708
413	0.47805
412	0.47865
411	0.47949
410	0.48003
409	0.48053
408	0.48074
407	0.48098
406	0.48106
405	0.48104
404	0.48113
403	0.4808
402	0.48079
401	0.48038
400	0.48056
399	0.48054
398	0.48039
397	0.48083
396	0.48096
395	0.48151
394	0.48221
393	0.48294
392	0.48393
391	0.48497
390	0.48621
389	0.48745
388	0.48877
387	0.49008
386	0.49162
385	0.49293
384	0.4949
383	0.49656
382	0.49823
381	0.50014
380	0.5019
379	0.50402
378	0.50572
377	0.50763
376	0.50898
375	0.51068
374	0.51209
373	0.5136
372	0.51457
371	0.51577
370	0.5173
369	0.51872
368	0.52047
367	0.52223
366	0.52437
365	0.52702
364	0.52969
363	0.53271
362	0.53606
361	0.53964
360	0.54349
359	0.54787
358	0.55189
357	0.55647
356	0.56114
355	0.56593
354	0.57134
353	0.57576
352	0.58082
351	0.58459
350	0.58843
349	0.59134
348	0.59275
347	0.59334
346	0.59336
345	0.59279
344	0.59183
343	0.59082
342	0.58968
341	0.58901
340	0.58845
339	0.5885
338	0.58882
337	0.58952
336	0.59057
335	0.59222
334	0.59402
333	0.5965
332	0.59912
331	0.60154
330	0.60421
329	0.60667
328	0.60937
327	0.61174
326	0.61365
325	0.61611
324	0.61798
323	0.62017
322	0.62205
321	0.62449
320	0.62669
319	0.62911
318	0.63172
317	0.63457
316	0.63774
315	0.64103
314	0.64434
313	0.64777
312	0.65132
311	0.655
310	0.65888
309	0.66218
308	0.66572
307	0.66902
306	0.67252
305	0.67619
304	0.6802
303	0.68456
302	0.68995
301	0.69597
300	0.70327
299	0.71105
298	0.71982
297	0.72991
296	0.74078
295	0.75241
294	0.76515
293	0.77866
292	0.79279
291	0.80772
290	0.82304
289	0.83852
288	0.85409
287	0.86941
286	0.88438
285	0.89948
284	0.91396
283	0.92785
282	0.94207
281	0.95564
280	0.96908
279	0.98162
278	0.99388
277	1.0053
276	1.0152
275	1.025
274	1.0331
273	1.0406
272	1.0466
271	1.0513
270	1.055
269	1.0571
268	1.0582
267	1.0587
266	1.0584
265	1.057
264	1.0545
263	1.0518
262	1.0487
261	1.0455
260	1.0407
259	1.0347
258	1.0287
257	1.0215
256	1.0137
255	1.0054
254	0.9966
253	0.98812
252	0.97957
251	0.97128
250	0.96321
249	0.95538
248	0.94813
247	0.94166
246	0.93582
245	0.93128
244	0.92747
243	0.92452
242	0.92306
241	0.92227
240	0.92261
239	0.92359
238	0.92527
237	0.92772
236	0.93152
235	0.93598
234	0.94073
233	0.94645
232	0.95285
231	0.96035
230	0.9687
229	0.97795
228	0.98772
227	0.99868
226	1.0103
225	1.0234
224	1.0378
223	1.0534
222	1.0707
221	1.0893
220	1.1094
219	1.1307
218	1.1536
217	1.1765
216	1.1999
215	1.223
214	1.2462
213	1.2693
212	1.2935
211	1.3195
210	1.348
209	1.3817
208	1.4094
207	1.4402
206	1.4776
205	1.5316
204	1.5794
203	1.6098
202	1.7232
201	1.8271
200	1.8531

## Sheet: Supplementary Figure 3
Supp. Fig. S3c
Time (h)	Intensity change
0	0.67946
1	0.76193
3	0.85409
5	0.90071
7	0.92512

## Sheet: Supplementary Figure 4
Supp. Fig. S4
SWNT	Intensity change after riboflavin addition	Standard Deviation
S1	-7	2.08
S2	-12.8	2.1
S3	-26	2
S4	-21.9	1.6

## Sheet: Supplementary Figure 6
Supplementary figure 6c
Arabidopsis
	Experiment	SA SWNT infiltrated	Water infiltrated		Experiment	SA SWNT infiltrated	Water infiltrated		Experiment	SA SWNT infiltrated	Water infiltrated
Day 0	1	25	26	Day 0	2	24	25	Day 0	3	23	24
		23	27			23	27			24	25
		22	24			24	25			22	24
Day 5		23	22	Day 5		23	22	Day 5		24	23
		22	23			23	22			23	23
		24	23			24	23			24	23
Day 10		20	17	Day 10		20	17	Day 10		20	17
		21	19			20	18			19	19
		19	18			19	18			19	18
Day 20		17	16	Day 20		17	16	Day 20		18	16
		18	17			17	18			19	16
		18	17			19	17			17	17
Day 30		15	12	Day 30		14	12	Day 30		15	12
		14	15			15	13			13	14
		15	14			15	14			15	14
	Experiment	SA SWNT infiltrated	Water infiltrated	Experiment	SA SWNT infiltrated	Water infiltrated	Experiment	SA SWNT infiltrated	Water infiltrated
Day 0	1	23.3333	25.6667	2	23.6667	25.6667	3	23	24.3333
Day 5	1	23	22.6667	2	22.3333	20.6667	3	23.6667	23
Day 10	1	20	18	2	18.6667	17.3333	3	19.3333	18
Day 20	1	17.6667	16.6667	2	17.6667	17	3	18	16.3333
Day 30	1	14.6667	13.6667	2	14.6667	13	3	14.3333	13.3333
Supplementary figure 6d
Pak choi
	Experiment	SA SWNT infiltrated	Water infiltrated		Experiment	SA SWNT infiltrated	Water infiltrated		Experiment	SA SWNT infiltrated	Water infiltrated
Day 0	1	26	24	Day 0	2	26	24	Day 0	3	26	24
		26	23			24	25			25	25
		25	24			25	24			25	24
Day 5		21	22	Day 5		21	22	Day 5		21	22
		20	21			21	22			22	23
		22	23			22	23			22	23
Day 10		20	18	Day 10		20	18	Day 10		20	18
		20	20			21	19			20	17
		21	16			21	16			20	16
Day 20		18	21	Day 20		18	21	Day 20		18	21
		19	16			18	20			17	19
		17	18			17	18			17	18
Day 30		14	12	Day 30		14	12	Day 30		14	12
		13	14			14	12			12	13
		12	13			12	13			12	13
	Experiment	SA SWNT infiltrated	Water infiltrated	Experiment	SA SWNT infiltrated	Water infiltrated	Experiment	SA SWNT infiltrated	Water infiltrated
Day 0	1	25.6667	23.6667	2	25	24.3333	3	25.3333	24.3333
Day 5	1	21	22	2	21.3333	22.3333	3	21.6667	22.6667
Day 10	1	20.3333	18	2	20.6667	17.6667	3	20	17
Day 20	1	18	18.3333	2	17.6667	19.6667	3	17.3333	19.3333
Day 30	1	13	13	2	13.3333	12.3333	3	12.6667	12.6667

## Sheet: Supplementary Figure 8
Supplementary figure 8c					Supplementary figure 8d							Supplementary figure 8f
Time (h)	Reference sensor intensity change	SA sensor intensity change	Intensity Ratio		Time (h)	Intensity Ratio Replicate 1	Intensity Ratio Replicate 2	Intensity Ratio Replicate 3	Intensity Ratio Replicate 4	Intensity Ratio Replicate 5		Time (h)	Average Intensity Ratio	Standard Error	SA concentration (μM)	Standard Error
0.05	1	1.0009	1.0009		0.05	1.002	1.0009	1.0061	0.99647	1.0045		0.05	1.002	0.0016561	-0.15372	0.12756
0.066667	1.0001	1.0012	1.0011		0.066667	1.0018	1.0011	1.0032	0.99925	1.0024		0.066667	1.0015	0.00067084	-0.11962	0.051661
0.083333	0.9998	1.0016	1.0018		0.083333	1.0021	1.0018	1.004	1.0007	1.0029		0.083333	1.0023	0.00055224	-0.17718	0.042359
0.1	0.99948	1.0018	1.0023		0.1	1.002	1.0023	1.0015	1.0021	1.0011		0.1	1.0018	0.00022153	-0.13916	0.01702
0.11667	0.99892	1.0019	1.003		0.11667	1.0011	1.003	1.0015	1.0031	1.0011		0.11667	1.002	0.00044931	-0.15085	0.034513
0.13333	0.99824	1.0019	1.0037		0.13333	1.0011	1.0037	0.99985	1.0017	0.99989		0.13333	1.0012	0.00070261	-0.095874	0.054194
0.15	0.99779	1.0024	1.0046		0.15	1.0002	1.0046	0.99911	1.0006	0.99935		0.15	1.0008	0.00099876	-0.060007	0.077271
0.16667	0.99685	1.0025	1.0057		0.16667	1.0005	1.0057	0.9981	0.99966	0.99862		0.16667	1.0005	0.0013548	-0.039432	0.10504
0.18333	0.99594	1.0027	1.0068		0.18333	1.0002	1.0068	0.99597	0.99741	0.99707		0.18333	0.99949	0.0019536	0.039753	0.15247
0.2	0.99531	1.0029	1.0076		0.2	1.0006	1.0076	0.99668	0.99635	0.99758		0.2	0.99977	0.0021029	0.018047	0.16395
0.21667	0.99496	1.0033	1.0084		0.21667	1.0003	1.0084	0.99559	0.99828	0.99679		0.21667	0.99987	0.0022691	0.010195	0.17689
0.23333	0.99435	1.0034	1.0091		0.23333	0.9994	1.0091	0.99498	0.99941	0.99634		0.23333	0.99985	0.00247	0.011914	0.19268
0.25	0.99363	1.0034	1.0098		0.25	0.99991	1.0098	1.0059	0.99942	1.0043		0.25	1.0039	0.0019409	-0.29717	0.14824
0.26667	0.99304	1.0035	1.0105		0.26667	0.99884	1.0105	0.99819	0.99931	0.99868		0.26667	1.0011	0.0023624	-0.085811	0.18309
0.28333	0.99256	1.0036	1.0111		0.28333	0.99876	1.0111	0.9934	0.9985	0.99519		0.28333	0.99939	0.0031013	0.046976	0.24284
0.3	0.99198	1.0036	1.0117		0.3	0.99818	1.0117	0.99312	0.99962	0.99499		0.3	0.99952	0.0032556	0.03686	0.25486
0.31667	0.99159	1.0036	1.0121		0.31667	0.99927	1.0121	0.99472	1.0008	0.99615		0.31667	1.0006	0.0030717	-0.047214	0.23906
0.33333	0.99129	1.0036	1.0124		0.33333	0.99872	1.0124	0.99728	1.0007	0.99802		0.33333	1.0014	0.002806	-0.11021	0.21736
0.35	0.99137	1.0038	1.0125		0.35	0.99908	1.0125	0.9991	1.0007	0.99935		0.35	1.0022	0.0026133	-0.16596	0.20161
0.36667	0.99147	1.0037	1.0123		0.36667	0.9997	1.0123	0.99985	1.0006	0.99989		0.36667	1.0025	0.00247	-0.19058	0.19019
0.38333	0.99133	1.0033	1.0121		0.38333	0.99953	1.0121	1.0012	1.0007	1.0009		0.38333	1.0029	0.0023158	-0.22162	0.1779
0.4	0.99126	1.0031	1.0119		0.4	0.998	1.0119	1.0024	1.0007	1.0017		0.4	1.0029	0.0023699	-0.22681	0.18202
0.41667	0.99108	1.0028	1.0118		0.41667	0.99754	1.0118	1.0027	1.0019	1.0019		0.41667	1.0032	0.0023459	-0.24392	0.17996
0.43333	0.99083	1.0024	1.0117		0.43333	0.99845	1.0117	1.0032	1.0008	1.0024		0.43333	1.0033	0.0022446	-0.25401	0.17204
0.45	0.99026	1.0017	1.0116		0.45	0.99786	1.0116	1.0035	1.0016	1.0025		0.45	1.0034	0.0022496	-0.2614	0.17234
0.46667	0.98999	1.0014	1.0115		0.46667	0.99882	1.0115	1.0036	1.0006	1.0026		0.46667	1.0034	0.0021853	-0.26343	0.16737
0.48333	0.99009	1.0014	1.0114		0.48333	0.99825	1.0114	1.0038	1.001	1.0028		0.48333	1.0035	0.0022041	-0.26538	0.16879
0.5	0.99003	1.0013	1.0114		0.5	0.9977	1.0114	1.005	1.001	1.0037		0.5	1.0038	0.0022804	-0.28837	0.17441
0.51667	0.99022	1.0014	1.0113		0.51667	0.99818	1.0113	1.0044	1.0002	1.0032		0.51667	1.0035	0.0022447	-0.26533	0.17192
0.53333	0.9907	1.0017	1.0111		0.53333	0.9974	1.0111	1.0049	1.0003	1.0036		0.53333	1.0035	0.0023154	-0.26583	0.17736
0.55	0.99126	1.0022	1.011		0.55	0.99739	1.011	1.0042	1.0001	1.003		0.55	1.0031	0.0023	-0.2418	0.17645
0.56667	0.99144	1.0023	1.011		0.56667	0.9975	1.011	1.0042	0.99909	1.003		0.56667	1.0029	0.0023476	-0.2268	0.1803
0.58333	0.9919	1.0025	1.0107		0.58333	0.99645	1.0107	1.0036	0.99917	1.0026		0.58333	1.0025	0.0024076	-0.1926	0.18534
0.6	0.99245	1.003	1.0106		0.6	0.99896	1.0106	1.0021	0.99933	1.0015		0.6	1.0025	0.0021194	-0.19281	0.16304
0.61667	0.99265	1.003	1.0104		0.61667	0.99913	1.0104	1.0017	0.99936	1.0012		0.61667	1.0024	0.0020771	-0.18203	0.15987
0.63333	0.99259	1.0029	1.0104		0.63333	0.99817	1.0104	1.0018	0.99947	1.0013		0.63333	1.0022	0.0021411	-0.17146	0.16494
0.65	0.99239	1.0025	1.0102		0.65	0.99899	1.0102	1.0005	0.99919	1.0004		0.65	1.0019	0.0021059	-0.14294	0.16251
0.66667	0.99202	1.0021	1.0102		0.66667	0.99861	1.0102	1.0005	0.99894	1.0003		0.66667	1.0017	0.0021466	-0.13132	0.16578
0.68333	0.9914	1.0014	1.0101		0.68333	0.99749	1.0101	0.99997	0.99895	0.99997		0.68333	1.0013	0.0022448	-0.099885	0.17376
0.7	0.99077	1.0009	1.0102		0.7	0.99848	1.0102	0.99874	0.99913	0.99908		0.7	1.0011	0.0022765	-0.087372	0.17637
0.71667	0.9904	1.0006	1.0103		0.71667	0.99787	1.0103	0.99775	0.99925	0.99836		0.71667	1.0007	0.0024128	-0.054578	0.18738
0.73333	0.99003	1.0001	1.0102		0.73333	0.99908	1.0102	0.99697	0.99961	0.99779		0.73333	1.0007	0.0024073	-0.056014	0.18694
0.75	0.98994	0.9998	1.01		0.75	0.99955	1.01	0.99796	0.99974	0.99852		0.75	1.0011	0.0022278	-0.088539	0.17257
0.76667	0.98989	0.99941	1.0096		0.76667	0.9988	1.0096	0.99671	0.99921	0.9976		0.76667	1.0004	0.0023493	-0.029986	0.18272
0.78333	0.99	0.99909	1.0092		0.78333	0.99876	1.0092	0.99578	0.99981	0.99692		0.78333	1.0001	0.0023784	-0.0069988	0.18526
0.8	0.98991	0.99849	1.0087		0.8	0.9999	1.0087	0.99517	0.99979	0.99648		0.8	1	0.0023548	-0.00011082	0.18349
0.81667	0.99003	0.99805	1.0081		0.81667	0.99989	1.0081	0.99504	0.99973	0.99638		0.81667	0.99983	0.0022723	0.013318	0.17718
0.83333	0.99009	0.99763	1.0076		0.83333	1.001	1.0076	0.99614	0.99993	0.99718		0.83333	1.0004	0.0020144	-0.02888	0.15655
0.85	0.99009	0.99726	1.0072		0.85	1.0004	1.0072	0.99549	1.0001	0.99671		0.85	0.99999	0.0020467	0.00090509	0.15937
0.86667	0.99001	0.99678	1.0068		0.86667	1.0003	1.0068	0.99638	1.0006	0.99736		0.86667	1.0003	0.0018282	-0.022887	0.14207
0.88333	0.99024	0.99661	1.0064		0.88333	1.0008	1.0064	0.99795	1.0006	0.99851		0.88333	1.0009	0.001502	-0.066373	0.1163
0.9	0.99071	0.99678	1.0061		0.9	1.002	1.0061	0.99842	1.0002	0.99885		0.9	1.0011	0.0013988	-0.086481	0.10814
0.91667	0.99132	0.99723	1.006		0.91667	1.0011	1.006	0.99852	0.99993	0.99892		0.91667	1.0009	0.0013451	-0.068515	0.1041
0.93333	0.99195	0.99784	1.0059		0.93333	1.0013	1.0059	0.99952	1.0009	0.99965		0.93333	1.0015	0.0011711	-0.11282	0.090337
0.95	0.99271	0.99867	1.006		0.95	1.002	1.006	0.99922	1.0002	0.99943		0.95	1.0014	0.0012574	-0.10584	0.097061
0.96667	0.99341	0.99957	1.0062		0.96667	1.0022	1.0062	1.0002	1.0007	1.0002		0.96667	1.0019	0.0011359	-0.14653	0.087429
0.98333	0.99431	1.0006	1.0063		0.98333	1.0031	1.0063	0.99867	1.0008	0.99903		0.98333	1.0016	0.0014215	-0.12233	0.10965
1	0.99468	1.0011	1.0065		1	1.0038	1.0065	0.99944	1.0017	0.99959		1	1.0022	0.0013293	-0.16928	0.10221
1.0167	0.99493	1.0014	1.0065		1.0167	1.0035	1.0065	1.0007	1.0007	1.0005		1.0167	1.0024	0.0011712	-0.18335	0.089935
1.0333	0.99534	1.0018	1.0065		1.0333	1.0038	1.0065	1.0021	1.0006	1.0015		1.0333	1.0029	0.001039	-0.22293	0.079556
1.05	0.99565	1.002	1.0064		1.05	1.0035	1.0064	1.0031	1.0007	1.0023		1.05	1.0032	0.00092891	-0.24563	0.071005
1.0667	0.99563	1.002	1.0064		1.0667	1.0045	1.0064	1.0034	1.0006	1.0025		1.0667	1.0035	0.00096995	-0.26728	0.074047
1.0833	0.99569	1.0021	1.0064		1.0833	1.0039	1.0064	1.003	1.0011	1.0022		1.0833	1.0033	0.00090394	-0.2557	0.069047
1.1	0.99572	1.002	1.0063		1.1	1.004	1.0063	1.0025	1.0006	1.0019		1.1	1.0031	0.00097818	-0.2354	0.074829
1.1167	0.99576	1.0019	1.0062		1.1167	1.0041	1.0062	1.0029	1.0002	1.0021		1.1167	1.0031	0.00099626	-0.23783	0.076203
1.1333	0.99561	1.0015	1.0059		1.1333	1.0041	1.0059	1.0013	1	1.001		1.1333	1.0025	0.0010991	-0.18968	0.084354
1.15	0.99562	1.0013	1.0057		1.15	1.0036	1.0057	1.0003	1.0001	1.0002		1.15	1.002	0.0011407	-0.15273	0.087762
1.1667	0.99573	1.001	1.0053		1.1667	1.0033	1.0053	1.0033	0.99936	1.0024		1.1667	1.0027	0.0009665	-0.21012	0.074054
1.1833	0.99591	1.0006	1.0047		1.1833	1.0025	1.0047	1.0058	0.99929	1.0042		1.1833	1.0033	0.001135	-0.25358	0.08676
1.2	0.99598	1	1.004		1.2	1.0018	1.004	1.0078	0.99959	1.0057		1.2	1.0038	0.0014386	-0.29054	0.10978
1.2167	0.99593	0.99932	1.0034		1.2167	1.0006	1.0034	1.0091	0.99914	1.0066		1.2167	1.0038	0.0018444	-0.28929	0.14091
1.2333	0.99617	0.99892	1.0028		1.2333	1.001	1.0028	1.0101	0.99901	1.0074		1.2333	1.0041	0.0020517	-0.31098	0.1566
1.25	0.99628	0.99835	1.0021		1.25	1.0007	1.0021	1.0112	0.99896	1.0082		1.25	1.0042	0.0023367	-0.32413	0.17833
1.2667	0.99622	0.99789	1.0017		1.2667	1.0012	1.0017	1.0121	0.99852	1.0089		1.2667	1.0045	0.0025665	-0.34323	0.19574
1.2833	0.99633	0.99764	1.0013		1.2833	0.99877	1.0013	1.0114	0.99899	1.0083		1.2833	1.0038	0.002575	-0.28824	0.19709
1.3	0.99656	0.99742	1.0009		1.3	0.99799	1.0009	1.0124	0.99915	1.009		1.3	1.0039	0.002872	-0.29779	0.21985
1.3167	0.99688	0.99734	1.0005		1.3167	0.99772	1.0005	1.0116	0.9992	1.0084		1.3167	1.0035	0.0027454	-0.26702	0.21051
1.3333	0.99693	0.99709	1.0002		1.3333	0.99641	1.0002	1.0115	0.99947	1.0084		1.3333	1.0032	0.0028739	-0.24506	0.22074
1.35	0.99721	0.99722	1		1.35	0.9954	1	1.0112	0.99962	1.0082		1.35	1.0029	0.0029355	-0.22201	0.22584
1.3667	0.99742	0.99717	0.99975		1.3667	0.99566	0.99975	1.011	0.99994	1.008		1.3667	1.0029	0.0028524	-0.22077	0.21942
1.3833	0.99751	0.99718	0.99967		1.3833	0.99562	0.99967	1.0109	0.99939	1.0079		1.3833	1.0027	0.0028684	-0.20747	0.22084
1.4	0.99777	0.99748	0.99971		1.4	0.99568	0.99971	1.0118	1.0005	1.0086		1.4	1.0033	0.0029927	-0.25038	0.22986
1.4167	0.99808	0.9978	0.99972		1.4167	0.99594	0.99972	1.0135	1.0004	1.0099		1.4167	1.0039	0.003326	-0.29864	0.25487
1.4333	0.99829	0.99787	0.99958		1.4333	0.99629	0.99958	1.012	1.001	1.0088		1.4333	1.0035	0.0029491	-0.27141	0.22617
1.45	0.9987	0.99814	0.99944		1.45	0.99643	0.99944	1.0118	1.0006	1.0086		1.45	1.0034	0.002913	-0.25922	0.22356
1.4667	0.99915	0.99846	0.99931		1.4667	0.99609	0.99931	1.0113	1.0011	1.0082		1.4667	1.0032	0.0028347	-0.24595	0.21769
1.4833	0.99955	0.99865	0.9991		1.4833	0.99522	0.9991	1.0105	1.0013	1.0076		1.4833	1.0027	0.0027903	-0.21115	0.21474
1.5	0.99985	0.99877	0.99892		1.5	0.99599	0.99892	1.01	1.001	1.0073		1.5	1.0026	0.0026138	-0.20335	0.20117
1.5167	1.0002	0.99884	0.99864		1.5167	0.99723	0.99864	1.0089	1.0003	1.0065		1.5167	1.0023	0.0022836	-0.17826	0.1759
1.5333	1.0005	0.99891	0.99841		1.5333	0.99638	0.99841	1.0082	1.0006	1.006		1.5333	1.0019	0.0022454	-0.14791	0.17327
1.55	1.0007	0.99893	0.99823		1.55	0.99527	0.99823	1.0062	1.0003	1.0045		1.55	1.0009	0.0020029	-0.069591	0.15524
1.5667	1.001	0.9989	0.9979		1.5667	0.99602	0.9979	1.0059	0.99978	1.0043		1.5667	1.0008	0.0018781	-0.060348	0.14561
1.5833	1.0013	0.99884	0.99754		1.5833	0.99618	0.99754	1.0055	0.99952	1.004		1.5833	1.0005	0.0018111	-0.042444	0.14056
1.6	1.0016	0.99885	0.99725		1.6	0.99637	0.99725	1.0052	1.0001	1.0038		1.6	1.0005	0.0017424	-0.042158	0.13521
1.6167	1.002	0.99883	0.99684		1.6167	0.99535	0.99684	1.0044	1.0005	1.0032		1.6167	1.0001	0.0017531	-0.0044323	0.13636
1.6333	1.0022	0.99873	0.99654		1.6333	0.99546	0.99654	1.0039	0.99941	1.0028		1.6333	0.99962	0.0016626	0.02935	0.12957
1.65	1.0024	0.99855	0.99616		1.65	0.99474	0.99616	1.0026	1.0001	1.0019		1.65	0.9991	0.0015612	0.069891	0.12196
1.6667	1.0025	0.9984	0.99591		1.6667	0.99499	0.99591	1.0014	0.99941	1.001		1.6667	0.99854	0.0013135	0.11336	0.10283
1.6833	1.0027	0.99838	0.99569		1.6833	0.99504	0.99569	1.0013	0.99997	1.0009		1.6833	0.99858	0.0013339	0.11037	0.10441
1.7	1.0029	0.99829	0.9954		1.7	0.99478	0.9954	1.0002	0.99946	1.0001		1.7	0.99799	0.0011936	0.1566	0.093669
1.7167	1.003	0.9981	0.99511		1.7167	0.99384	0.99511	0.99928	0.99925	0.99947		1.7167	0.99739	0.001207	0.20344	0.095009
1.7333	1.0031	0.99804	0.99496		1.7333	0.99434	0.99496	0.99932	0.99963	0.9995		1.7333	0.99755	0.0011895	0.19103	0.09355
1.75	1.0034	0.99802	0.99464		1.75	0.99324	0.99464	0.99922	0.9995	0.99943		1.75	0.99721	0.0013525	0.21798	0.1066
1.7667	1.0035	0.99795	0.99447		1.7667	0.99364	0.99447	0.99685	0.99954	0.9977		1.7667	0.99644	0.0010744	0.27825	0.084947
1.7833	1.0036	0.99776	0.99418		1.7833	0.9934	0.99418	0.99634	1	0.99733		1.7833	0.99625	0.0011756	0.29322	0.093056
1.8	1.0035	0.99747	0.99399		1.8	0.99278	0.99399	0.99512	1.0009	0.99644		1.8	0.99585	0.0014011	0.32513	0.1112
1.8167	1.0036	0.99723	0.99365		1.8167	0.99238	0.99365	0.9945	1.0005	0.99599		1.8167	0.9954	0.0014025	0.3601	0.11155
1.8333	1.0035	0.99703	0.99355		1.8333	0.99213	0.99355	0.99358	1.0002	0.99532		1.8333	0.99496	0.001405	0.39564	0.112
1.85	1.0035	0.99683	0.99335		1.85	0.99117	0.99335	0.99289	0.99963	0.99481		1.85	0.99437	0.0014374	0.44225	0.11493
1.8667	1.0035	0.99675	0.99327		1.8667	0.99098	0.99327	0.99215	0.99933	0.99427		1.8667	0.994	0.0014414	0.47175	0.11546
1.8833	1.0037	0.99683	0.99316		1.8833	0.99121	0.99316	0.9914	1.0007	0.99373		1.8833	0.99404	0.0017351	0.46869	0.13907
1.9	1.0038	0.99682	0.99305		1.9	0.99104	0.99305	0.99054	1.0001	0.99311		1.9	0.99357	0.0017133	0.50639	0.13764
1.9167	1.0038	0.9968	0.99303		1.9167	0.99102	0.99303	0.99041	0.99954	0.99301		1.9167	0.9934	0.0016217	0.51967	0.13035
1.9333	1.004	0.99707	0.9931		1.9333	0.99004	0.9931	0.99133	0.99969	0.99368		1.9333	0.99357	0.0016608	0.50637	0.1334
1.95	1.0041	0.99721	0.99314		1.95	0.98905	0.99314	0.9902	0.99828	0.99285		1.95	0.9927	0.0015957	0.57562	0.12871
1.9667	1.0042	0.99725	0.99308		1.9667	0.98988	0.99308	0.98935	0.99854	0.99223		1.9667	0.99262	0.0016372	0.58267	0.13213
1.9833	1.0043	0.99738	0.99311		1.9833	0.98921	0.99311	0.98803	0.99758	0.99127		1.9833	0.99184	0.0016781	0.64515	0.13597
2	1.0044	0.99761	0.99324		2	0.9885	0.99324	0.988	0.99821	0.99125		2	0.99184	0.0018545	0.64515	0.15034
2.0167	1.0046	0.99779	0.99322		2.0167	0.98753	0.99322	0.98607	0.99778	0.98984		2.0167	0.99089	0.0021039	0.72213	0.17148
2.0333	1.0048	0.9979	0.99313		2.0333	0.98696	0.99313	0.98579	0.99675	0.98964		2.0333	0.99045	0.0020179	0.75732	0.1648
2.05	1.0053	0.9983	0.99304		2.05	0.98593	0.99304	0.98477	0.99676	0.9889		2.05	0.98988	0.0022358	0.80413	0.18323
2.0667	1.0058	0.99857	0.99281		2.0667	0.98523	0.99281	0.98391	0.99699	0.98827		2.0667	0.98944	0.0024294	0.83978	0.19964
2.0833	1.0062	0.99881	0.99266		2.0833	0.98561	0.99266	0.98262	0.99579	0.98733		2.0833	0.9888	0.0023901	0.89223	0.19703
2.1	1.0065	0.9989	0.99245		2.1	0.9856	0.99245	0.9821	0.99613	0.98695		2.1	0.98865	0.0025048	0.90497	0.2067
2.1167	1.0067	0.99893	0.99228		2.1167	0.98414	0.99228	0.98115	0.99627	0.98626		2.1167	0.98802	0.0027529	0.95634	0.22805
2.1333	1.0069	0.99887	0.99203		2.1333	0.98343	0.99203	0.97987	0.99583	0.98533		2.1333	0.9873	0.0029082	1.0159	0.2419
2.15	1.0069	0.99875	0.99191		2.15	0.98205	0.99191	0.97993	0.99535	0.98537		2.15	0.98692	0.0029232	1.047	0.24363
2.1667	1.0071	0.99875	0.99171		2.1667	0.98117	0.99171	0.979	0.99627	0.98469		2.1667	0.98657	0.0032442	1.0763	0.27109
2.1833	1.0071	0.99851	0.99147		2.1833	0.98063	0.99147	0.97799	0.99527	0.98395		2.1833	0.98586	0.0032632	1.1348	0.27368
2.2	1.0073	0.99853	0.99129		2.2	0.97837	0.99129	0.97707	0.99474	0.98328		2.2	0.98495	0.0034947	1.2108	0.29465
2.2167	1.0073	0.99827	0.99104		2.2167	0.97892	0.99104	0.97609	0.99484	0.98257		2.2167	0.98469	0.003571	1.2325	0.30154
2.2333	1.0072	0.99806	0.99093		2.2333	0.97778	0.99093	0.97619	0.99464	0.98264		2.2333	0.98444	0.0036177	1.254	0.30593
2.25	1.007	0.99777	0.99083		2.25	0.97749	0.99083	0.9753	0.99467	0.982		2.25	0.98406	0.003759	1.2855	0.31861
2.2667	1.0069	0.99757	0.99073		2.2667	0.97717	0.99073	0.97461	0.99309	0.98149		2.2667	0.98342	0.0036565	1.3393	0.31087
2.2833	1.0069	0.99738	0.99055		2.2833	0.97566	0.99055	0.97317	0.99333	0.98044		2.2833	0.98263	0.0040001	1.406	0.34177
2.3	1.0067	0.9971	0.99046		2.3	0.97646	0.99046	0.97336	0.99278	0.98058		2.3	0.98273	0.0038246	1.3975	0.32646
2.3167	1.0067	0.99685	0.99022		2.3167	0.97556	0.99022	0.97272	0.99216	0.98011		2.3167	0.98215	0.0038844	1.4463	0.3326
2.3333	1.0066	0.99663	0.9901		2.3333	0.97454	0.9901	0.97175	0.99262	0.97941		2.3333	0.98168	0.0041548	1.4862	0.35687
2.35	1.0066	0.99641	0.98988		2.35	0.97426	0.98988	0.97133	0.99284	0.9791		2.35	0.98148	0.0042448	1.5033	0.36508
2.3667	1.0066	0.99615	0.98962		2.3667	0.97488	0.98962	0.97067	0.99191	0.97862		2.3667	0.98114	0.0041415	1.5324	0.35673
2.3833	1.0064	0.99578	0.98945		2.3833	0.97314	0.98945	0.96997	0.99136	0.97811		2.3833	0.98041	0.0042937	1.5951	0.3714
2.4	1.0063	0.99551	0.98928		2.4	0.97294	0.98928	0.96985	0.99135	0.97802		2.4	0.98029	0.0043085	1.6052	0.37293
2.4167	1.006	0.99508	0.98915		2.4167	0.97311	0.98915	0.96949	0.99082	0.97776		2.4167	0.98007	0.004264	1.6242	0.36946
2.4333	1.0059	0.9948	0.98897		2.4333	0.97205	0.98897	0.96849	0.99043	0.97703		2.4333	0.97939	0.0044262	1.6819	0.38502
2.45	1.0057	0.9945	0.98886		2.45	0.97187	0.98886	0.96859	0.9897	0.9771		2.45	0.97922	0.0043263	1.6964	0.37657
2.4667	1.0056	0.99433	0.98879		2.4667	0.97149	0.98879	0.96814	0.98924	0.97677		2.4667	0.97889	0.0043589	1.7255	0.38011
2.4833	1.0058	0.99443	0.9887		2.4833	0.97184	0.9887	0.96775	0.98979	0.97649		2.4833	0.97891	0.0044414	1.7232	0.38733
2.5	1.0058	0.9943	0.98857		2.5	0.97124	0.98857	0.96886	0.98909	0.9773		2.5	0.97901	0.0042382	1.7148	0.36923
2.5167	1.0061	0.99438	0.98835		2.5167	0.9713	0.98835	0.96823	0.98878	0.97684		2.5167	0.9787	0.0042579	1.7416	0.37156
2.5333	1.0064	0.99442	0.9881		2.5333	0.96991	0.9881	0.96748	0.98907	0.97629		2.5333	0.97817	0.004491	1.7875	0.39324
2.55	1.0065	0.99422	0.9878		2.55	0.96998	0.9878	0.96627	0.98898	0.97541		2.55	0.97769	0.0046083	1.8292	0.40465
2.5667	1.0065	0.99387	0.98745		2.5667	0.96884	0.98745	0.96527	0.98722	0.97468		2.5667	0.97669	0.0045977	1.9158	0.40583
2.5833	1.0065	0.99358	0.98716		2.5833	0.96739	0.98716	0.96406	0.98731	0.9738		2.5833	0.97594	0.0048686	1.9811	0.43175
2.6	1.0065	0.99327	0.98686		2.6	0.96811	0.98686	0.9638	0.98665	0.97361		2.6	0.97581	0.0047322	1.9933	0.41981
2.6167	1.0063	0.99289	0.98667		2.6167	0.96747	0.98667	0.96162	0.98627	0.97202		2.6167	0.97481	0.0050385	2.0807	0.4497
2.6333	1.0061	0.99241	0.98639		2.6333	0.96752	0.98639	0.95899	0.98611	0.9701		2.6333	0.97382	0.0053971	2.1679	0.48471
2.65	1.0061	0.99215	0.98613		2.65	0.96555	0.98613	0.957	0.98607	0.96865		2.65	0.97268	0.005802	2.2693	0.52481
2.6667	1.0059	0.99167	0.98585		2.6667	0.96499	0.98585	0.9554	0.98537	0.96748		2.6667	0.97182	0.0059818	2.3463	0.54383
2.6833	1.0057	0.99124	0.98562		2.6833	0.96388	0.98562	0.95607	0.9853	0.96798		2.6833	0.97177	0.0059078	2.3506	0.53714
2.7	1.0058	0.99102	0.98531		2.7	0.96349	0.98531	0.95299	0.98473	0.96573		2.7	0.97045	0.0063252	2.4693	0.57982
2.7167	1.0056	0.99062	0.9851		2.7167	0.96386	0.9851	0.95309	0.98387	0.96581		2.7167	0.97035	0.0061689	2.4785	0.56556
2.7333	1.0056	0.99019	0.98468		2.7333	0.96315	0.98468	0.95318	0.98409	0.96587		2.7333	0.97019	0.0061669	2.4924	0.56585
2.75	1.0057	0.98964	0.98403		2.75	0.96139	0.98403	0.95211	0.98358	0.96509		2.75	0.96924	0.0063115	2.5786	0.58231
2.7667	1.006	0.98941	0.98351		2.7667	0.96224	0.98351	0.95176	0.98315	0.96484		2.7667	0.9691	0.0062085	2.5913	0.57308
2.7833	1.006	0.98904	0.98314		2.7833	0.96139	0.98314	0.95124	0.98257	0.96446		2.7833	0.96856	0.0062333	2.6404	0.57709
2.8	1.0059	0.98872	0.98292		2.8	0.96113	0.98292	0.9513	0.98185	0.9645		2.8	0.96834	0.0061327	2.6604	0.5683
2.8167	1.006	0.98861	0.98271		2.8167	0.96076	0.98271	0.95198	0.98292	0.965		2.8167	0.96867	0.0061436	2.63	0.5683
2.8333	1.006	0.98882	0.98292		2.8333	0.96025	0.98292	0.95096	0.98139	0.96425		2.8333	0.96795	0.0061905	2.6956	0.57494
2.85	1.006	0.98908	0.98318		2.85	0.95906	0.98318	0.95128	0.98079	0.96448		2.85	0.96776	0.0061872	2.7135	0.57523
2.8667	1.006	0.98924	0.98334		2.8667	0.95898	0.98334	0.95072	0.98045	0.96408		2.8667	0.96751	0.0062628	2.7359	0.58315
2.8833	1.0062	0.98954	0.98344		2.8833	0.95925	0.98344	0.94918	0.98014	0.96295		2.8833	0.96699	0.0064693	2.7837	0.60442
2.9	1.0063	0.98977	0.98357		2.9	0.95856	0.98357	0.9486	0.97972	0.96253		2.9	0.9666	0.0065781	2.8201	0.61609
2.9167	1.0065	0.98999	0.9836		2.9167	0.95839	0.9836	0.94702	0.98043	0.96138		2.9167	0.96616	0.0069182	2.86	0.65007
2.9333	1.0064	0.99001	0.98371		2.9333	0.95805	0.98371	0.94682	0.97904	0.96123		2.9333	0.96577	0.0068462	2.8962	0.64455
2.95	1.0063	0.98999	0.98379		2.95	0.95805	0.98379	0.94798	0.97874	0.96208		2.95	0.96613	0.0066411	2.8632	0.62368
2.9667	1.0065	0.99018	0.98379		2.9667	0.95707	0.98379	0.94839	0.97928	0.96237		2.9667	0.96618	0.0066916	2.8585	0.62834
2.9833	1.0064	0.99012	0.98382		2.9833	0.95843	0.98382	0.94639	0.97835	0.96091		2.9833	0.96558	0.006845	2.9138	0.64511
3	1.0064	0.99002	0.98372		3	0.95717	0.98372	0.94641	0.97775	0.96094		3	0.9652	0.0068423	2.9492	0.64619
3.0167	1.0063	0.9898	0.9836		3.0167	0.95771	0.9836	0.9457	0.97809	0.96042		3.0167	0.9651	0.0069426	2.9579	0.65617
3.0333	1.0064	0.98984	0.98355		3.0333	0.9562	0.98355	0.94483	0.97666	0.95978		3.0333	0.9642	0.0070293	3.0417	0.66781
3.05	1.0065	0.98974	0.98335		3.05	0.95698	0.98335	0.94449	0.97647	0.95953		3.05	0.96416	0.0069987	3.0454	0.66498
3.0667	1.0065	0.98959	0.9832		3.0667	0.95638	0.9832	0.94323	0.97592	0.95861		3.0667	0.96347	0.0071686	3.1104	0.68405
3.0833	1.0066	0.98948	0.98299		3.0833	0.95555	0.98299	0.94369	0.97554	0.95895		3.0833	0.96334	0.0070751	3.1219	0.6754
3.1	1.0068	0.98943	0.98275		3.1	0.95552	0.98275	0.94276	0.97534	0.95827		3.1	0.96293	0.007177	3.161	0.68689
3.1167	1.0067	0.98902	0.98244		3.1167	0.95572	0.98244	0.94266	0.97489	0.9582		3.1167	0.96278	0.0071018	3.1747	0.6801
3.1333	1.0064	0.98838	0.98209		3.1333	0.95439	0.98209	0.9437	0.97494	0.95896		3.1333	0.96282	0.006964	3.1714	0.66652
3.15	1.0064	0.98784	0.98156		3.15	0.95357	0.98156	0.9429	0.97432	0.95837		3.15	0.96214	0.0070116	3.2347	0.67364
3.1667	1.0063	0.9871	0.98092		3.1667	0.95318	0.98092	0.94139	0.97385	0.95727		3.1667	0.96132	0.0071451	3.3123	0.68983
3.1833	1.0058	0.98589	0.9802		3.1833	0.95223	0.9802	0.94136	0.97258	0.95725		3.1833	0.96072	0.0069973	3.3689	0.67751
3.2	1.0052	0.98454	0.97945		3.2	0.95236	0.97945	0.94167	0.97259	0.95748		3.2	0.96071	0.006837	3.3704	0.66175
3.2167	1.0047	0.98339	0.97879		3.2167	0.9532	0.97879	0.94045	0.97237	0.95659		3.2167	0.96028	0.0068766	3.4113	0.66724
3.2333	1.0042	0.98222	0.97811		3.2333	0.95216	0.97811	0.94126	0.97219	0.95718		3.2333	0.96018	0.0066973	3.4207	0.64988
3.25	1.0037	0.98125	0.97763		3.25	0.95174	0.97763	0.93936	0.97103	0.9558		3.25	0.95911	0.0068575	3.5228	0.66966
3.2667	1.0031	0.98036	0.97733		3.2667	0.95089	0.97733	0.93861	0.97096	0.95525		3.2667	0.95861	0.006978	3.5712	0.68356
3.2833	1.0029	0.97977	0.97694		3.2833	0.9505	0.97694	0.93852	0.97031	0.95518		3.2833	0.95829	0.0069043	3.6018	0.6774
3.3	1.0027	0.97924	0.9766		3.3	0.94973	0.9766	0.93812	0.96981	0.95489		3.3	0.95783	0.0069235	3.646	0.68105
3.3167	1.0026	0.97875	0.97621		3.3167	0.94982	0.97621	0.93791	0.97	0.95474		3.3167	0.95774	0.0069155	3.6551	0.6806
3.3333	1.0023	0.97819	0.97595		3.3333	0.94938	0.97595	0.93719	0.96927	0.95421		3.3333	0.9572	0.0069554	3.7071	0.68666
3.35	1.0023	0.97778	0.97554		3.35	0.94826	0.97554	0.93633	0.96855	0.95359		3.35	0.95645	0.0070383	3.7794	0.6979
3.3667	1.0022	0.97741	0.97526		3.3667	0.94837	0.97526	0.93641	0.96783	0.95365		3.3667	0.9563	0.0069214	3.7939	0.68665
3.3833	1.0021	0.97699	0.97494		3.3833	0.94838	0.97494	0.93579	0.96781	0.95319		3.3833	0.95602	0.0069739	3.8214	0.69305
3.4	1.002	0.97673	0.97478		3.4	0.94917	0.97478	0.93569	0.96725	0.95312		3.4	0.956	0.0068801	3.8234	0.68363
3.4167	1.0019	0.97644	0.97459		3.4167	0.9481	0.97459	0.93625	0.96719	0.95352		3.4167	0.95593	0.0068167	3.8304	0.67748
3.4333	1.0017	0.97619	0.97453		3.4333	0.94753	0.97453	0.9354	0.96655	0.9529		3.4333	0.95538	0.0069231	3.8838	0.69037
3.45	1.0015	0.97599	0.97453		3.45	0.94756	0.97453	0.93612	0.96647	0.95343		3.45	0.95562	0.0068017	3.8605	0.67712
3.4667	1.0016	0.976	0.97444		3.4667	0.94835	0.97444	0.93636	0.96603	0.95361		3.4667	0.95576	0.0066721	3.8472	0.66348
3.4833	1.0017	0.97599	0.97433		3.4833	0.94749	0.97433	0.93658	0.96505	0.95377		3.4833	0.95544	0.0065993	3.8778	0.65725
3.5	1.0019	0.97603	0.97418		3.5	0.9465	0.97418	0.93567	0.96518	0.9531		3.5	0.95493	0.0067858	3.9286	0.67815
3.5167	1.0018	0.97592	0.97417		3.5167	0.94508	0.97417	0.93617	0.96445	0.95347		3.5167	0.95467	0.0067506	3.9539	0.67555
3.5333	1.0017	0.97578	0.97412		3.5333	0.94552	0.97412	0.93592	0.96477	0.95329		3.5333	0.95472	0.0067736	3.9483	0.67767
3.55	1.0017	0.97578	0.97412		3.55	0.9446	0.97412	0.93609	0.96325	0.95341		3.55	0.95429	0.0067066	3.9906	0.67246
3.5667	1.0017	0.97579	0.97413		3.5667	0.944	0.97413	0.93599	0.9636	0.95334		3.5667	0.95421	0.0067901	3.9986	0.6813
3.5833	1.0018	0.97594	0.97419		3.5833	0.94411	0.97419	0.93606	0.96275	0.95339		3.5833	0.9541	0.0067232	4.0098	0.6749
3.6	1.0021	0.97616	0.97411		3.6	0.94205	0.97411	0.93597	0.9625	0.95332		3.6	0.95359	0.0068715	4.06	0.69204
3.6167	1.0025	0.97647	0.97403		3.6167	0.94185	0.97403	0.93534	0.96176	0.95286		3.6167	0.95317	0.0069111	4.1017	0.69777
3.6333	1.0027	0.97657	0.97394		3.6333	0.94244	0.97394	0.93558	0.96185	0.95304		3.6333	0.95337	0.0068232	4.0818	0.68794
3.65	1.0027	0.97647	0.97384		3.65	0.94081	0.97384	0.93363	0.96087	0.95162		3.65	0.95215	0.0071358	4.2025	0.72505
3.6667	1.0026	0.97634	0.97381		3.6667	0.93977	0.97381	0.93237	0.96081	0.9507		3.6667	0.95149	0.0073774	4.2686	0.75293
3.6833	1.0023	0.97615	0.97391		3.6833	0.93834	0.97391	0.93276	0.96056	0.95098		3.6833	0.95131	0.0074456	4.2867	0.76083
3.7	1.0017	0.9758	0.97414		3.7	0.93898	0.97414	0.93218	0.96006	0.95056		3.7	0.95118	0.0074713	4.2993	0.76405
3.7167	1.0019	0.97637	0.97452		3.7167	0.93747	0.97452	0.93213	0.9585	0.95052		3.7167	0.95063	0.0075764	4.3551	0.77748
3.7333	1.0022	0.97692	0.97478		3.7333	0.93796	0.97478	0.93212	0.95933	0.95051		3.7333	0.95094	0.0076203	4.3239	0.7807
3.75	1.0025	0.97758	0.97514		3.75	0.93844	0.97514	0.93192	0.9584	0.95037		3.75	0.95085	0.0076148	4.3324	0.7805
3.7667	1.0029	0.97824	0.97541		3.7667	0.93766	0.97541	0.93089	0.95892	0.94962		3.7667	0.9505	0.0078793	4.3679	0.80985
3.7833	1.0036	0.97907	0.97556		3.7833	0.93743	0.97556	0.9314	0.95799	0.94999		3.7833	0.95047	0.0078099	4.3706	0.80268
3.8	1.0038	0.97938	0.97567		3.8	0.93743	0.97567	0.93134	0.95782	0.94995		3.8	0.95044	0.0078277	4.3737	0.80469
3.8167	1.0038	0.97938	0.97567		3.8167	0.93732	0.97567	0.93149	0.95756	0.95006		3.8167	0.95042	0.0078062	4.3759	0.80254
3.8333	1.0033	0.979	0.97578		3.8333	0.93634	0.97578	0.93134	0.95717	0.94995		3.8333	0.95012	0.007908	4.4066	0.81465
3.85	1.0029	0.97848	0.97565		3.85	0.9364	0.97565	0.93053	0.95665	0.94936		3.85	0.94972	0.0079569	4.4467	0.82165
3.8667	1.0028	0.9781	0.97537		3.8667	0.93621	0.97537	0.93059	0.9564	0.9494		3.8667	0.94959	0.0079088	4.4593	0.81716
3.8833	1.0024	0.97736	0.97502		3.8833	0.93466	0.97502	0.93028	0.95712	0.94917		3.8833	0.94925	0.0080584	4.494	0.83461
3.9	1.0024	0.97699	0.97465		3.9	0.93382	0.97465	0.93034	0.95518	0.94922		3.9	0.94864	0.0079818	4.5557	0.82936
3.9167	1.0024	0.97643	0.97409		3.9167	0.93438	0.97409	0.92945	0.95544	0.94857		3.9167	0.94839	0.0079541	4.5816	0.82762
3.9333	1.0024	0.97596	0.97362		3.9333	0.93365	0.97362	0.92996	0.95527	0.94894		3.9333	0.94829	0.0078779	4.5916	0.81998
3.95	1.0024	0.9756	0.97326		3.95	0.93377	0.97326	0.92925	0.95551	0.94842		3.95	0.94804	0.0079022	4.6166	0.82372
3.9667	1.0023	0.97531	0.97307		3.9667	0.93316	0.97307	0.92965	0.95426	0.94872		3.9667	0.94777	0.0078262	4.6442	0.81688
3.9833	1.0022	0.97494	0.9728		3.9833	0.93203	0.9728	0.92982	0.95423	0.94884		3.9833	0.94754	0.007871	4.6675	0.82274
4	1.0021	0.97455	0.97251		4	0.93205	0.97251	0.92864	0.95414	0.94798		4	0.94706	0.0079472	4.7167	0.83318
4.0167	1.0021	0.97437	0.97233		4.0167	0.93155	0.97233	0.92889	0.95432	0.94816		4.0167	0.94705	0.007947	4.7181	0.83323
4.0333	1.002	0.9742	0.97226		4.0333	0.93074	0.97226	0.92881	0.95371	0.9481		4.0333	0.94672	0.0079967	4.7516	0.84013
4.05	1.0019	0.97382	0.97197		4.05	0.93074	0.97197	0.92816	0.95366	0.94763		4.05	0.94643	0.0080192	4.7815	0.84395
4.0667	1.0018	0.97355	0.9718		4.0667	0.9309	0.9718	0.929	0.95347	0.94824		4.0667	0.94668	0.0078778	4.7558	0.82754
4.0833	1.0017	0.97323	0.97158		4.0833	0.92998	0.97158	0.9279	0.95267	0.94744		4.0833	0.94591	0.0080157	4.8349	0.8461
4.1	1.0018	0.97306	0.97131		4.1	0.93008	0.97131	0.92778	0.95227	0.94735		4.1	0.94576	0.0079591	4.851	0.84074
4.1167	1.0017	0.97263	0.97098		4.1167	0.92843	0.97098	0.92749	0.95219	0.94714		4.1167	0.94525	0.0080996	4.9039	0.85846
4.1333	1.0017	0.97228	0.97063		4.1333	0.92816	0.97063	0.92799	0.95238	0.94751		4.1333	0.94533	0.0080313	4.8948	0.85062
4.15	1.0014	0.97184	0.97048		4.15	0.92898	0.97048	0.92762	0.95167	0.94724		4.15	0.9452	0.0079288	4.9089	0.84017
4.1667	1.0013	0.97157	0.97031		4.1667	0.92787	0.97031	0.92736	0.95225	0.94704		4.1667	0.94497	0.008068	4.933	0.85642
4.1833	1.0012	0.97123	0.97007		4.1833	0.92799	0.97007	0.9275	0.95118	0.94715		4.1833	0.94478	0.0079576	4.9525	0.84534
4.2	1.001	0.97077	0.9698		4.2	0.9289	0.9698	0.92699	0.95186	0.94677		4.2	0.94486	0.0079016	4.9435	0.83884
4.2167	1.0011	0.97059	0.96952		4.2167	0.92802	0.96952	0.92697	0.95118	0.94676		4.2167	0.94449	0.0079209	4.9823	0.84275
4.2333	1.001	0.97024	0.96927		4.2333	0.92742	0.96927	0.92694	0.95119	0.94674		4.2333	0.94431	0.0079475	5.0009	0.84652
4.25	1.001	0.96994	0.96897		4.25	0.92673	0.96897	0.92651	0.95087	0.94643		4.25	0.9439	0.0080024	5.0436	0.85453
4.2667	1.0008	0.96948	0.9687		4.2667	0.92624	0.9687	0.92637	0.95096	0.94632		4.2667	0.94372	0.0080312	5.0627	0.85858
4.2833	1.0005	0.96908	0.9686		4.2833	0.92579	0.9686	0.92605	0.95099	0.94609		4.2833	0.9435	0.0080955	5.0853	0.86671
4.3	1.0007	0.96894	0.96826		4.3	0.92577	0.96826	0.92612	0.95045	0.94614		4.3	0.94335	0.0080148	5.1015	0.85864
4.3167	1.0007	0.96874	0.96806		4.3167	0.92532	0.96806	0.92589	0.9501	0.94598		4.3167	0.94307	0.0080396	5.1306	0.86275
4.3333	1.0006	0.96826	0.96768		4.3333	0.92643	0.96768	0.92568	0.94997	0.94582		4.3333	0.94312	0.0078743	5.1258	0.84437
4.35	1.0011	0.96822	0.96716		4.35	0.92549	0.96716	0.9258	0.9497	0.94591		4.35	0.94281	0.0078713	5.1578	0.84553
4.3667	1.0019	0.96849	0.96665		4.3667	0.92519	0.96665	0.92545	0.94986	0.94565		4.3667	0.94256	0.007867	5.1841	0.8463
4.3833	1.0021	0.96855	0.96652		4.3833	0.92502	0.96652	0.92549	0.94972	0.94568		4.3833	0.94249	0.0078553	5.192	0.84537
4.4	1.0023	0.96862	0.9664		4.4	0.92405	0.9664	0.92519	0.95018	0.94546		4.4	0.94226	0.0079955	5.2162	0.86198
4.4167	1.0025	0.96884	0.96642		4.4167	0.92451	0.96642	0.92477	0.94894	0.94516		4.4167	0.94196	0.0079292	5.2473	0.85612
4.4333	1.0027	0.96916	0.96655		4.4333	0.9235	0.96655	0.92483	0.94839	0.9452		4.4333	0.94169	0.0080324	5.2755	0.86888
4.45	1.0025	0.96914	0.96672		4.45	0.92359	0.96672	0.92471	0.94872	0.94511		4.45	0.94177	0.0080736	5.2674	0.87306
4.4667	1.0024	0.96916	0.96684		4.4667	0.92331	0.96684	0.92491	0.9489	0.94526		4.4667	0.94184	0.0081133	5.2596	0.87707
4.4833	1.0025	0.96931	0.96689		4.4833	0.92341	0.96689	0.92514	0.94833	0.94543		4.4833	0.94184	0.008066	5.26	0.87186
4.5	1.0027	0.96944	0.96683		4.5	0.9235	0.96683	0.92489	0.94838	0.94525		4.5	0.94177	0.00807	5.2674	0.87267
4.5167	1.0028	0.96954	0.96683		4.5167	0.92234	0.96683	0.92463	0.94862	0.94505		4.5167	0.94149	0.0082364	5.2966	0.89252
4.5333	1.0032	0.9698	0.96671		4.5333	0.92305	0.96671	0.9248	0.94788	0.94518		4.5333	0.94152	0.0080898	5.2935	0.87611
4.55	1.0035	0.97002	0.96664		4.55	0.92091	0.96664	0.92506	0.94773	0.94537		4.55	0.94114	0.0083043	5.334	0.90192
4.5667	1.0037	0.97007	0.96649		4.5667	0.92193	0.96649	0.92471	0.94843	0.94511		4.5667	0.94133	0.0082174	5.3135	0.89124
4.5833	1.0039	0.97017	0.9664		4.5833	0.92095	0.9664	0.92433	0.94788	0.94483		4.5833	0.94088	0.0083278	5.3619	0.90592
4.6	1.0043	0.97033	0.96618		4.6	0.92236	0.96618	0.92443	0.94796	0.94491		4.6	0.94117	0.0081222	5.3312	0.88153
4.6167	1.0043	0.9702	0.96605		4.6167	0.9222	0.96605	0.92326	0.94767	0.94406		4.6167	0.94065	0.0082118	5.3864	0.89421
4.6333	1.0042	0.96991	0.96585		4.6333	0.92225	0.96585	0.92347	0.94819	0.94421		4.6333	0.94079	0.0081803	5.3707	0.88993
4.65	1.0044	0.96995	0.9657		4.65	0.9217	0.9657	0.92381	0.94753	0.94446		4.65	0.94064	0.0081611	5.3872	0.88859
4.6667	1.0045	0.96984	0.9655		4.6667	0.923	0.9655	0.92378	0.94775	0.94444		4.6667	0.94089	0.0079934	5.3603	0.86861
4.6833	1.0045	0.96969	0.96535		4.6833	0.92244	0.96535	0.92382	0.94732	0.94446		4.6833	0.94068	0.0080117	5.3832	0.87175
4.7	1.0046	0.96956	0.96512		4.7	0.9214	0.96512	0.92329	0.94704	0.94408		4.7	0.94019	0.008131	5.4355	0.88758
4.7167	1.0047	0.96938	0.96485		4.7167	0.92242	0.96485	0.92363	0.94693	0.94433		4.7167	0.94043	0.0079378	5.4094	0.86476
4.7333	1.0048	0.96921	0.96458		4.7333	0.92249	0.96458	0.92303	0.94686	0.94389		4.7333	0.94017	0.0079398	5.4372	0.8663
4.75	1.0049	0.96891	0.96419		4.75	0.92116	0.96419	0.92361	0.94619	0.94431		4.75	0.93989	0.0079541	5.467	0.86932
4.7667	1.0052	0.96873	0.96372		4.7667	0.92155	0.96372	0.92311	0.94641	0.94395		4.7667	0.93975	0.0078887	5.4823	0.86273
4.7833	1.0053	0.96839	0.96328		4.7833	0.92132	0.96328	0.9229	0.94671	0.9438		4.7833	0.9396	0.007881	5.4978	0.8626
4.8	1.0055	0.96822	0.96292		4.8	0.92167	0.96292	0.92213	0.94572	0.94323		4.8	0.93913	0.007811	5.5479	0.85711
4.8167	1.0056	0.96801	0.96262		4.8167	0.92081	0.96262	0.92329	0.94544	0.94408		4.8167	0.93925	0.0077541	5.5358	0.85016
4.8333	1.0057	0.96789	0.9624		4.8333	0.92008	0.9624	0.92311	0.94555	0.94395		4.8333	0.93902	0.0078282	5.5603	0.85963
4.85	1.0057	0.96758	0.9621		4.85	0.92073	0.9621	0.92305	0.94585	0.94391		4.85	0.93913	0.007722	5.5487	0.84716
4.8667	1.0056	0.967	0.96161		4.8667	0.92114	0.96161	0.92292	0.94576	0.94381		4.8667	0.93905	0.0076086	5.5571	0.83482
4.8833	1.0056	0.96668	0.9613		4.8833	0.92095	0.9613	0.92216	0.94526	0.94325		4.8833	0.93858	0.0076253	5.6071	0.83899
4.9	1.0058	0.96652	0.96095		4.9	0.92013	0.96095	0.92122	0.94521	0.94257		4.9	0.93802	0.007747	5.6684	0.85554
4.9167	1.006	0.96625	0.96049		4.9167	0.92015	0.96049	0.92206	0.94556	0.94318		4.9167	0.93829	0.0076222	5.639	0.84009
4.9333	1.0055	0.96558	0.9603		4.9333	0.92044	0.9603	0.922	0.94594	0.94314		4.9333	0.93836	0.0075841	5.6308	0.83543
4.95	1.0052	0.96515	0.96016		4.95	0.91988	0.96016	0.92169	0.94574	0.94291		4.95	0.93808	0.0076462	5.6619	0.84385
4.9667	1.0049	0.96474	0.96004		4.9667	0.92036	0.96004	0.92227	0.94563	0.94333		4.9667	0.93833	0.0075176	5.6349	0.82812
4.9833	1.0042	0.96399	0.95996		4.9833	0.92067	0.95996	0.92162	0.94511	0.94286		4.9833	0.93804	0.0074999	5.6653	0.8275
5	1.0037	0.96342	0.95987		5	0.91958	0.95987	0.92131	0.94525	0.94264		5	0.93773	0.0076479	5.6992	0.84577
5.0167	1.0035	0.96317	0.95981		5.0167	0.92005	0.95981	0.92049	0.94499	0.94204		5.0167	0.93748	0.007643	5.7266	0.84648
5.0333	1.0037	0.96318	0.95963		5.0333	0.9194	0.95963	0.92023	0.9453	0.94184		5.0333	0.93728	0.0077298	5.7479	0.85731
5.05	1.0038	0.96324	0.95959		5.05	0.91852	0.95959	0.92028	0.9445	0.94188		5.05	0.93695	0.0077833	5.7832	0.86503
5.0667	1.0044	0.96355	0.95933		5.0667	0.91981	0.95933	0.92011	0.94502	0.94176		5.0667	0.93721	0.0076358	5.7559	0.84701
5.0833	1.0046	0.96364	0.95923		5.0833	0.91937	0.95923	0.91999	0.94433	0.94167		5.0833	0.93692	0.0076476	5.7872	0.8498
5.1	1.0047	0.96368	0.95917		5.1	0.91903	0.95917	0.92023	0.9448	0.94184		5.1	0.93701	0.0076812	5.7767	0.85313
5.1167	1.0046	0.96355	0.95914		5.1167	0.91961	0.95914	0.92004	0.94424	0.94171		5.1167	0.93695	0.0075984	5.784	0.84406
5.1333	1.0046	0.9633	0.95889		5.1333	0.91891	0.95889	0.91974	0.94413	0.94149		5.1333	0.93663	0.0076636	5.8183	0.85305
5.15	1.0044	0.96309	0.95887		5.15	0.91971	0.95887	0.92037	0.94418	0.94195		5.15	0.93702	0.0075163	5.7765	0.83439
5.1667	1.004	0.96292	0.95908		5.1667	0.91779	0.95908	0.91992	0.94449	0.94162		5.1667	0.93658	0.0078263	5.8239	0.87185
5.1833	1.0039	0.96298	0.95924		5.1833	0.91842	0.95924	0.92011	0.94376	0.94176		5.1833	0.93666	0.0077228	5.8155	0.85966
5.2	1.0038	0.96304	0.95939		5.2	0.91759	0.95939	0.92069	0.94383	0.94218		5.2	0.93674	0.0078019	5.8069	0.86827
5.2167	1.0039	0.96333	0.95959		5.2167	0.9173	0.95959	0.92091	0.94402	0.94234		5.2167	0.93683	0.0078576	5.7966	0.87412
5.2333	1.004	0.96389	0.96005		5.2333	0.91681	0.96005	0.92037	0.94422	0.94195		5.2333	0.93668	0.0080362	5.8131	0.89527
5.25	1.0044	0.96436	0.96014		5.25	0.91728	0.96014	0.92058	0.9438	0.9421		5.25	0.93678	0.0079553	5.8023	0.88553
5.2667	1.0045	0.96446	0.96014		5.2667	0.91764	0.96014	0.92001	0.94424	0.94169		5.2667	0.93674	0.0079781	5.8061	0.8883
5.2833	1.0046	0.96451	0.96009		5.2833	0.91678	0.96009	0.92045	0.94366	0.94201		5.2833	0.9366	0.0080147	5.8219	0.89325
5.3	1.0047	0.96454	0.96003		5.3	0.91641	0.96003	0.92003	0.94391	0.9417		5.3	0.93642	0.0080943	5.8418	0.90331
5.3167	1.0047	0.96442	0.95991		5.3167	0.91574	0.95991	0.92011	0.94361	0.94176		5.3167	0.93623	0.0081407	5.8625	0.90963
5.3333	1.0045	0.96408	0.95976		5.3333	0.91585	0.95976	0.91984	0.94361	0.94157		5.3333	0.93613	0.0081259	5.8734	0.90848
5.35	1.0044	0.96377	0.95955		5.35	0.91654	0.95955	0.9198	0.94352	0.94154		5.35	0.93619	0.0080084	5.8665	0.89469
5.3667	1.0043	0.96345	0.95932		5.3667	0.91629	0.95932	0.9194	0.94364	0.94125		5.3667	0.93598	0.0080437	5.8893	0.89984
5.3833	1.0043	0.96324	0.95912		5.3833	0.91582	0.95912	0.91913	0.94409	0.94104		5.3833	0.93584	0.0081145	5.9048	0.90871
5.4	1.0043	0.96308	0.95896		5.4	0.91591	0.95896	0.9196	0.94258	0.94139		5.4	0.93569	0.0079732	5.9214	0.89332
5.4167	1.0043	0.96291	0.95879		5.4167	0.91394	0.95879	0.91877	0.94391	0.94078		5.4167	0.93524	0.0083225	5.9707	0.93593
5.4333	1.0044	0.96277	0.95855		5.4333	0.91443	0.95855	0.91874	0.94302	0.94076		5.4333	0.9351	0.0081844	5.9857	0.92076
5.45	1.0045	0.96273	0.95842		5.45	0.91484	0.95842	0.91888	0.94354	0.94086		5.45	0.93531	0.0081285	5.963	0.9132
5.4667	1.0047	0.96266	0.95816		5.4667	0.91475	0.95816	0.91831	0.94361	0.94045		5.4667	0.93506	0.0081507	5.9906	0.91713
5.4833	1.0045	0.96224	0.95793		5.4833	0.91431	0.95793	0.91902	0.94312	0.94096		5.4833	0.93507	0.0080951	5.9893	0.91065
5.5	1.0045	0.96197	0.95766		5.5	0.91492	0.95766	0.91838	0.94271	0.9405		5.5	0.93483	0.0080078	6.015	0.90184
5.5167	1.0045	0.96162	0.95731		5.5167	0.91361	0.95731	0.91838	0.94338	0.9405		5.5167	0.93464	0.008159	6.0367	0.92038
5.5333	1.0045	0.96139	0.95708		5.5333	0.9138	0.95708	0.91801	0.94322	0.94023		5.5333	0.93447	0.0081218	6.0552	0.91699
5.55	1.0044	0.96097	0.95676		5.55	0.91367	0.95676	0.91806	0.94316	0.94026		5.55	0.93438	0.0080864	6.0647	0.91336
5.5667	1.0044	0.9607	0.95649		5.5667	0.91424	0.95649	0.91807	0.94411	0.94027		5.5667	0.93464	0.0080299	6.0367	0.90546
5.5833	1.0045	0.96049	0.95619		5.5833	0.91432	0.95619	0.91795	0.94371	0.94018		5.5833	0.93447	0.0079641	6.0551	0.89876
5.6	1.0043	0.96003	0.95592		5.6	0.91218	0.95592	0.91778	0.94396	0.94006		5.6	0.93398	0.0082328	6.1091	0.93255
5.6167	1.0042	0.95953	0.95552		5.6167	0.91205	0.95552	0.91807	0.94313	0.94028		5.6167	0.93381	0.0081276	6.128	0.92127
5.6333	1.004	0.95909	0.95527		5.6333	0.91169	0.95527	0.91764	0.94278	0.93996		5.6333	0.93347	0.0081515	6.1658	0.92594
5.65	1.0038	0.95844	0.95481		5.65	0.91168	0.95481	0.91776	0.94241	0.94004		5.65	0.93334	0.0080625	6.18	0.91628
5.6667	1.0035	0.95776	0.95442		5.6667	0.91056	0.95442	0.91761	0.94198	0.93994		5.6667	0.9329	0.0081485	6.2287	0.92872
5.6833	1.0034	0.95726	0.95402		5.6833	0.91002	0.95402	0.91748	0.94277	0.93984		5.6833	0.93283	0.0082241	6.2372	0.93799
5.7	1.0033	0.95676	0.95361		5.7	0.91037	0.95361	0.91679	0.94263	0.93934		5.7	0.93255	0.0081599	6.268	0.93203
5.7167	1.0032	0.95621	0.95316		5.7167	0.90961	0.95316	0.91687	0.94369	0.9394		5.7167	0.93255	0.0082701	6.2683	0.94494
5.7333	1.0032	0.95575	0.9527		5.7333	0.9104	0.9527	0.91678	0.94362	0.93934		5.7333	0.93257	0.0081057	6.2658	0.92557
5.75	1.0033	0.9555	0.95236		5.75	0.91005	0.95236	0.91607	0.94334	0.93881		5.75	0.93213	0.008139	6.3152	0.93194
5.7667	1.0031	0.95504	0.95209		5.7667	0.91043	0.95209	0.91693	0.94276	0.93944		5.7667	0.93233	0.0079577	6.2924	0.90956
5.7833	1.003	0.95473	0.95187		5.7833	0.91062	0.95187	0.91643	0.94316	0.93908		5.7833	0.93223	0.0079653	6.3032	0.91098
5.8	1.003	0.95462	0.95176		5.8	0.91058	0.95176	0.91582	0.94264	0.93863		5.8	0.93189	0.0079635	6.3419	0.91266
5.8167	1.0028	0.95445	0.95179		5.8167	0.91082	0.95179	0.91612	0.94273	0.93885		5.8167	0.93206	0.0079191	6.3224	0.90651
5.8333	1.0026	0.95426	0.95179		5.8333	0.90961	0.95179	0.91637	0.94237	0.93903		5.8333	0.93183	0.0080433	6.3479	0.92233
5.85	1.0025	0.95413	0.95175		5.85	0.91068	0.95175	0.91667	0.942	0.93925		5.85	0.93207	0.0078491	6.3214	0.89825
5.8667	1.0025	0.95409	0.95171		5.8667	0.91039	0.95171	0.91693	0.94276	0.93944		5.8667	0.93225	0.0079165	6.3017	0.9052
5.8833	1.0024	0.95399	0.95171		5.8833	0.91139	0.95171	0.91812	0.94183	0.94031		5.8833	0.93267	0.0076458	6.2543	0.87131
5.9	1.0023	0.95381	0.95162		5.9	0.91028	0.95162	0.91766	0.9423	0.93998		5.9	0.93237	0.0078469	6.2881	0.89639
5.9167	1.0023	0.95367	0.95148		5.9167	0.91092	0.95148	0.91794	0.94198	0.94018		5.9167	0.9325	0.0077034	6.2734	0.87892
5.9333	1.0024	0.95359	0.95131		5.9333	0.91055	0.95131	0.91761	0.9418	0.93993		5.9333	0.93224	0.0077413	6.3025	0.88473
5.95	1.0024	0.95343	0.95115		5.95	0.9096	0.95115	0.91754	0.94242	0.93988		5.95	0.93212	0.0078996	6.3161	0.90391
5.9667	1.0024	0.95335	0.95107		5.9667	0.91054	0.95107	0.91788	0.94246	0.94014		5.9667	0.93242	0.0077404	6.2826	0.88368
5.9833	1.0023	0.95307	0.95088		5.9833	0.90987	0.95088	0.91741	0.9424	0.93979		5.9833	0.93207	0.0078358	6.3214	0.89669
6	1.0024	0.95294	0.95066		6	0.9092	0.95066	0.91751	0.94251	0.93986		6	0.93195	0.0079062	6.3351	0.90561

[truncated: 3 more sheets: Supplementary Figure 9, Supplementary Figure 11, Supplementary Figure 12]
